# Supplementary material for: Magnetic field expulsion in optically driven YBa2Cu3O6.48
Source: Nature. 2024 Jul 10;632(8023):75–80. doi: 10.1038/s41586-024-07635-2 (PMC11291272; doi:10.1038/s41586-024-07635-2)
Supplement: Supplementary file 3 — Source Data Fig. 1 [file 41586_2024_7635_MOESM3_ESM.csv]

Position (mm)	B/B_ext	B/B_ext SEM		Time delay (ps)	pump-induced DeltaB\B_ext @edge	pump-induced DeltaB\B_ext @edge SEM	pump-induced DeltaB\B_ext @center	pump-induced DeltaB\B_ext @center SEM
-0.1775	1.00104686	0.00518388		-3	-0.00280757	0.00430694	-0.01911667	0.01449617
-0.1525	1.00183227	0.001998175		-2.5	-0.00363347	0.004193615	0.00077481	0.01418051
-0.1275	1.008447755	0.001468965		-2	0.001091945	0.004238725	0.008122825	0.013860865
-0.1025	1.01926127	0.001013785		-1.5	0.000435655	0.004121115	-0.00218031	0.013875365
-0.0775	1.025849705	0.00120106		-1	0.005590205	0.004243225	0.00445934	0.01326606
-0.0525	1.00274526	0.0012923		-0.5	-0.001867205	0.004366375	-0.011358935	0.01545866
-0.0275	0.945657565	0.00124063		0	-0.00489147	0.004179125	-0.034089315	0.01445978
-0.0025	0.85549238	0.00157696		0.5	0.004746015	0.004266435	0.03705468	0.01430187
0.0225	0.763991665	0.00190917		1	-0.01147307	0.00419699	0.06448417	0.013878295
0.0475	0.697431525	0.001967985		1.5	-0.02840929	0.003998385	0.0976944	0.014370085
0.0725	0.654422765	0.00216004		2	-0.03305465	0.003896165	0.172486735	0.01381501
0.0975	0.638486395	0.00260369		2.5	-0.0434126	0.003864025	0.2079161	0.0147508
0.1225	0.63397081	0.00278541		3	-0.034339845	0.00395422	0.223544405	0.0144501
				3.5	-0.03450087	0.00389142	0.25283133	0.014498435
				4	-0.036936715	0.00399637	0.24283649	0.01385021
				4.5	-0.03263356	0.00416275	0.28942152	0.014713125
				5	-0.03754554	0.00409918	0.295380445	0.013497605
				5.5	-0.04461444	0.003832205	0.353322055	0.01397588
				6	-0.044372175	0.004265565	0.31910695	0.0141688
				6.5	-0.04715525	0.0040361	0.339294115	0.01392836
				7	-0.04559361	0.004350205	0.354731295	0.01420092
				7.5	-0.046109985	0.004098365	0.361410955	0.013912095
				8	-0.04890536	0.003870715	0.37596874	0.013951815
				8.5	-0.04847922	0.00398505	0.38545571	0.014407685
				9	-0.04399122	0.00410939	0.390115115	0.013942655
				9.5	-0.059400385	0.003957545	0.388855435	0.01500125
				10	-0.047069335	0.004237205	0.404656105	0.01444942
