# Supplementary material for: Magnetic field expulsion in optically driven YBa2Cu3O6.48
Source: Nature. 2024 Jul 10;632(8023):75–80. doi: 10.1038/s41586-024-07635-2 (PMC11291272; doi:10.1038/s41586-024-07635-2)
Supplement: Supplementary file 4 — Source Data Fig. 2 [file 41586_2024_7635_MOESM4_ESM.csv]

Time delay (ps)	pump-induced DeltaB (uT) @100K	pump-induced DeltaB (uT) @100K SEM	pump-induced DeltaB (uT) @300K	pump-induced DeltaB (uT) @300K SEM		Time delay (ps)	Pump pulse Intensity (a.u.)		Prope polarization (deg)	peak pump-induced DeltaB (uT) @100K	peak pump-induced DeltaB (uT) @100K SEM		chi	DeltaB (uT)
-2.42731292	0.580868336	0.595396858	-0.420427138	0.433271771		-0.99817	0.47705		0	8.381906876	0.969350786		-0.999	997.335508
-1.933094349	-0.115095888	0.601349147	-0.400171844	0.44103476		-0.93641	0.59241		40	8.284845541	0.791856511		-0.998	947.1379441
-1.43374623	-0.052849529	0.60013542	0.215646447	0.441229619		-0.87334	0.7378		80	6.657401468	1.360995263		-0.997	901.7205158
-0.93360156	-0.229335193	0.596088801	-0.680973216	0.392758448		-0.81258	0.92239		120	7.657025611	0.590020037		-0.996	860.5257047
-0.680360255	1.869739572	0.599660709	0.218609939	0.394524064		-0.75202	1.30928		160	9.612715079	0.891716338		-0.995	822.9959922
-0.432520909	2.250315215	0.606410968	0.477035892	0.398780584		-0.68908	2.09076		200	8.280754274	0.807342063		-0.994000001	788.6115965
-0.181294109	4.203735488	0.591580821	0.599773001	0.396396574		-0.62446	3.29056		240	7.201741339	0.778444829		-0.993000001	757.0036819
0.068487025	5.510455978	0.591393576	1.064842407	0.392731743		-0.56216	4.53957		280	8.282305102	1.180331023		-0.992000001	727.8411494
0.318888476	6.70623215	0.603817423	1.908600348	0.39592774		-0.5021	4.84596		320	7.353011184	1.181954739		-0.991000001	700.7929
0.568468693	8.968208324	0.599488569	2.160854037	0.395772814		-0.44048	4.56792						-0.990000001	675.5278346
0.818397484	9.177996593	0.598242058	2.714937404	0.402019025		-0.37838	4.17557						-0.989000001	651.7595581
1.06824522	8.740571397	0.611791829	2.230686565	0.398391974		-0.31523	4.74208						-0.988000001	629.3804904
1.318219487	7.226161869	0.600431113	0.371561589	0.405833102		-0.25207	5.37054						-0.987000001	608.3277554
1.568314504	6.019777198	0.589583334	1.329355936	0.446852922		-0.19055	5.89876						-0.986000001	588.5384773
1.818122879	4.103043357	0.605471977	0.345387035	0.446767908		-0.12831	6.09532						-0.985000001	569.9497799
2.067790489	1.807333316	0.601455477	-0.337933548	0.444571173		-0.06521	6.29839						-0.984000002	552.4987873
2.566339055	-0.032866094	0.60008171	-0.549961508	0.445770009		-0.00189	6.10862						-0.983000002	536.1226234
3.066071885	0.4540684	0.609994117	0.207799079	0.443265727		0.06078	6.09798						-0.982000002	520.7584123
3.565938807	-0.878440638	0.593192766	-0.313893841	0.446363131		0.12425	5.86397						-0.981000002	506.3432779
4.566159433	-0.052950271	0.597347231	-0.069527482	0.444186771		0.1861	5.69541						-0.980000002	492.8143442
						0.24821	5.50627						-0.979000002	480.1087351
						0.31085	5.43242						-0.978000002	468.1635748
						0.37403	5.12715						-0.977000002	456.9159871
						0.43614	4.63967						-0.976000002	446.303096
						0.49792	3.83488						-0.975000002	436.2620256
						0.56092	3.16771						-0.974000003	426.7298998
						0.62411	2.57789						-0.973000003	417.6438425
						0.68607	2.15516						-0.972000003	408.9409779
						0.74802	1.72172						-0.971000003	400.5584298
						0.81099	1.44851						-0.970000003	392.4333223
						0.87544	1.24663						-0.969000003	384.5128068
						0.93755	1.0878						-0.968000003	376.7841451
						0.99667	0.88046						-0.967000003	369.2446266
													-0.966000003	361.8915407
													-0.965000003	354.7221768
													-0.964000004	347.7338243
													-0.963000004	340.9237726
													-0.962000004	334.2893113
													-0.961000004	327.8277295
													-0.960000004	321.5363169
													-0.959000004	315.4123628
													-0.958000004	309.4531565
													-0.957000004	303.6559876
													-0.956000004	298.0181454
													-0.955000004	292.5369193
													-0.954000005	287.2095988
													-0.953000005	282.0334733
													-0.952000005	277.0058321
													-0.951000005	272.1239647
													-0.950000005	267.3851605
													-0.949000005	262.786709
													-0.948000005	258.3258995
													-0.947000005	254.0000214
													-0.946000005	249.8063641
													-0.945000005	245.7422172
													-0.944000006	241.8048699
													-0.943000006	237.9916117
													-0.942000006	234.299732
													-0.941000006	230.7265202
													-0.940000006	227.2692658
													-0.939000006	223.9252581
													-0.938000006	220.6917865
													-0.937000006	217.5661405
													-0.936000006	214.5456095
													-0.935000006	211.6274829
													-0.934000007	208.8090501
													-0.933000007	206.0876005
													-0.932000007	203.4604235
													-0.931000007	200.9248086
													-0.930000007	198.4780451
													-0.929000007	196.1174225
													-0.928000007	193.8402302
													-0.927000007	191.6437576
													-0.926000007	189.525294
													-0.925000007	187.482129
													-0.924000008	185.5115519
													-0.923000008	183.6108522
													-0.922000008	181.7773192
													-0.921000008	180.0082424
													-0.920000008	178.3009111
													-0.919000008	176.6526149
													-0.918000008	175.0606431
													-0.917000008	173.522285
													-0.916000008	172.0348302
													-0.915000008	170.5955681
													-0.914000009	169.201788
													-0.913000009	167.8507794
													-0.912000009	166.5398316
													-0.911000009	165.2662341
													-0.910000009	164.0272764
													-0.909000009	162.8202478
													-0.908000009	161.6424376
													-0.907000009	160.4911355
													-0.906000009	159.3636307
													-0.905000009	158.2572126
													-0.90400001	157.1691708
													-0.90300001	156.0967945
													-0.90200001	155.0373732
													-0.90100001	153.9881964
													-0.90000001	152.9465534
													-0.89900001	151.9101872
													-0.89800001	150.8786554
													-0.89700001	149.8519691
													-0.89600001	148.8301395
													-0.89500001	147.8131777
													-0.894000011	146.8010947
													-0.893000011	145.7939019
													-0.892000011	144.7916104
													-0.891000011	143.7942312
													-0.890000011	142.8017755
													-0.889000011	141.8142545
													-0.888000011	140.8316793
													-0.887000011	139.8540611
													-0.886000011	138.8814109
													-0.885000011	137.9137401
													-0.884000012	136.9510596
													-0.883000012	135.9933807
													-0.882000012	135.0407144
													-0.881000012	134.093072
													-0.880000012	133.1504646
													-0.879000012	132.2129033
													-0.878000012	131.2803992
													-0.877000012	130.3529636
													-0.876000012	129.4306075
													-0.875000012	128.5133422
													-0.874000013	127.6011787
													-0.873000013	126.6941281
													-0.872000013	125.7922018
													-0.871000013	124.8954107
													-0.870000013	124.003766
													-0.869000013	123.117279
													-0.868000013	122.2359606
													-0.867000013	121.3598221
													-0.866000013	120.4888747
													-0.865000013	119.6231293
													-0.864000014	118.7625973
													-0.863000014	117.9072898
													-0.862000014	117.0572178
													-0.861000014	116.2123926
													-0.860000014	115.3728253
													-0.859000014	114.538527
													-0.858000014	113.7095089
													-0.857000014	112.8857821
													-0.856000014	112.0673577
													-0.855000014	111.254247
													-0.854000015	110.446461
													-0.853000015	109.644011
													-0.852000015	108.846908
													-0.851000015	108.0551632
													-0.850000015	107.2687877
													-0.849000015	106.4877927
													-0.848000015	105.7121893
													-0.847000015	104.9419888
													-0.846000015	104.1772021
													-0.845000015	103.4178405
													-0.844000016	102.6639151
													-0.843000016	101.9154371
													-0.842000016	101.1724176
													-0.841000016	100.4348677
													-0.840000016	99.70279865
													-0.839000016	98.97622151
													-0.838000016	98.25514746
													-0.837000016	97.53958764
													-0.836000016	96.8295532
													-0.835000016	96.12505527
													-0.834000017	95.42610502
													-0.833000017	94.73271357
													-0.832000017	94.04489208
													-0.831000017	93.3626517
													-0.830000017	92.68600356
													-0.829000017	92.01495881
													-0.828000017	91.34952861
													-0.827000017	90.68972409
													-0.826000017	90.03555639
													-0.825000017	89.38703668
													-0.824000018	88.74417608
													-0.823000018	88.10698575
													-0.822000018	87.47547683
													-0.821000018	86.84966046
													-0.820000018	86.2295478
													-0.819000018	85.61514999
													-0.818000018	85.00647817
													-0.817000018	84.40354348
													-0.816000018	83.80635708
													-0.815000018	83.21493011
													-0.814000019	82.62927371
													-0.813000019	82.04939904
													-0.812000019	81.47531722
													-0.811000019	80.90703942
													-0.810000019	80.34457678
													-0.809000019	79.78794043
													-0.808000019	79.23714153
													-0.807000019	78.69219123
													-0.806000019	78.15310066
													-0.805000019	77.61988097
													-0.80400002	77.09254331
													-0.80300002	76.57109883
													-0.80200002	76.05555866
													-0.80100002	75.54593396
													-0.80000002	75.04223587
													-0.79900002	74.54446449
													-0.79800002	74.05257573
													-0.79700002	73.56651448
													-0.79600002	73.0862256
													-0.79500002	72.61165397
													-0.794000021	72.14274445
													-0.793000021	71.67944193
													-0.792000021	71.22169126
													-0.791000021	70.76943733
													-0.790000021	70.32262501
													-0.789000021	69.88119916
													-0.788000021	69.44510466
													-0.787000021	69.01428639
													-0.786000021	68.58868921
													-0.785000021	68.168258
													-0.784000022	67.75293763
													-0.783000022	67.34267297
													-0.782000022	66.9374089
													-0.781000022	66.53709028
													-0.780000022	66.14166199
													-0.779000022	65.7510689
													-0.778000022	65.36525588
													-0.777000022	64.98416781
													-0.776000022	64.60774955
													-0.775000022	64.23594598
													-0.774000023	63.86870198
													-0.773000023	63.50596241
													-0.772000023	63.14767214
													-0.771000023	62.79377606
													-0.770000023	62.44421902
													-0.769000023	62.09894591
													-0.768000023	61.75790159
													-0.767000023	61.42103093
													-0.766000023	61.08827882
													-0.765000023	60.75959012
													-0.764000024	60.4349097
													-0.763000024	60.11418244
													-0.762000024	59.7973532
													-0.761000024	59.48436687
													-0.760000024	59.17516831
													-0.759000024	58.86970239
													-0.758000024	58.56791399
													-0.757000024	58.26974798
													-0.756000024	57.97514923
													-0.755000024	57.68406261
													-0.754000025	57.396433
													-0.753000025	57.11220527
													-0.752000025	56.83132428
													-0.751000025	56.55373492
													-0.750000025	56.27938205
													-0.749000025	56.00821055
													-0.748000025	55.74016529
													-0.747000025	55.47519114
													-0.746000025	55.21323297
													-0.745000025	54.95423566
													-0.744000026	54.69814408
													-0.743000026	54.44490309
													-0.742000026	54.19445758
													-0.741000026	53.94675241
													-0.740000026	53.70173246
													-0.739000026	53.4593426
													-0.738000026	53.2195277
													-0.737000026	52.98223263
													-0.736000026	52.74740226
													-0.735000026	52.51498148
													-0.734000027	52.28491514
													-0.733000027	52.05714813
													-0.732000027	51.83162531
													-0.731000027	51.60829155
													-0.730000027	51.38709174
													-0.729000027	51.16797073
													-0.728000027	50.95087341
													-0.727000027	50.73574464
													-0.726000027	50.5225293
													-0.725000027	50.31117226
													-0.724000028	50.1016184
													-0.723000028	49.89381257
													-0.722000028	49.68769966
													-0.721000028	49.48322454
													-0.720000028	49.28033209
													-0.719000028	49.07896716
													-0.718000028	48.87907464
													-0.717000028	48.68059939
													-0.716000028	48.4834863
													-0.715000028	48.28768022
													-0.714000029	48.09312605
													-0.713000029	47.89976863
													-0.712000029	47.70755286
													-0.711000029	47.51642359
													-0.710000029	47.32632571
													-0.709000029	47.13720408
													-0.708000029	46.94900358
													-0.707000029	46.76166908
													-0.706000029	46.57514545
													-0.705000029	46.38937756
													-0.70400003	46.20431029
													-0.70300003	46.01988851
													-0.70200003	45.83605709
													-0.70100003	45.6527609
													-0.70000003	45.46994481
													-0.69900003	45.28756339
													-0.69800003	45.10560997
													-0.69700003	44.92408756
													-0.69600003	44.74299919
													-0.69500003	44.56234788
													-0.694000031	44.38213664
													-0.693000031	44.20236849
													-0.692000031	44.02304647
													-0.691000031	43.84417358
													-0.690000031	43.66575284
													-0.689000031	43.48778729
													-0.688000031	43.31027993
													-0.687000031	43.13323379
													-0.686000031	42.95665188
													-0.685000031	42.78053724
													-0.684000032	42.60489287
													-0.683000032	42.4297218
													-0.682000032	42.25502705
													-0.681000032	42.08081164
													-0.680000032	41.90707858
													-0.679000032	41.73383091
													-0.678000032	41.56107163
													-0.677000032	41.38880378
													-0.676000032	41.21703036
													-0.675000032	41.0457544
													-0.674000033	40.87497893
													-0.673000033	40.70470695
													-0.672000033	40.5349415
													-0.671000033	40.36568558
													-0.670000033	40.19694223
													-0.669000033	40.02871445
													-0.668000033	39.86100528
													-0.667000033	39.69381773
													-0.666000033	39.52715482
													-0.665000033	39.36101957
													-0.664000034	39.19541501
													-0.663000034	39.03034414
													-0.662000034	38.86581
													-0.661000034	38.7018156
													-0.660000034	38.53836397
													-0.659000034	38.37545811
													-0.658000034	38.21310106
													-0.657000034	38.05129584
													-0.656000034	37.89004545
													-0.655000034	37.72935293
													-0.654000035	37.5692213
													-0.653000035	37.40965357
													-0.652000035	37.25065276
													-0.651000035	37.0922219
													-0.650000035	36.934364
													-0.649000035	36.77708209
													-0.648000035	36.62037918
													-0.647000035	36.4642583
													-0.646000035	36.30872246
													-0.645000035	36.15377469
													-0.644000036	35.99941801
													-0.643000036	35.84565543
													-0.642000036	35.69248997
													-0.641000036	35.53992467
													-0.640000036	35.38796253
													-0.639000036	35.23660658
													-0.638000036	35.08585983
													-0.637000036	34.93572531
													-0.636000036	34.78620604
													-0.635000036	34.63730504
													-0.634000037	34.48902532
													-0.633000037	34.34136991
													-0.632000037	34.19434183
													-0.631000037	34.0479441
													-0.630000037	33.90217974
													-0.629000037	33.75705177
													-0.628000037	33.6125632
													-0.627000037	33.46871707
													-0.626000037	33.32551638
													-0.625000037	33.18296417
													-0.624000038	33.04106344
													-0.623000038	32.89981723
													-0.622000038	32.75922854
													-0.621000038	32.6193004
													-0.620000038	32.48003584
													-0.619000038	32.34143787
													-0.618000038	32.2035095
													-0.617000038	32.06625377
													-0.616000038	31.92967369
													-0.615000038	31.79377228
													-0.614000039	31.65855256
													-0.613000039	31.52401756
													-0.612000039	31.39017028
													-0.611000039	31.25701376
													-0.610000039	31.12455102
													-0.609000039	30.99278506
													-0.608000039	30.86171892
													-0.607000039	30.73135561
													-0.606000039	30.60169815
													-0.605000039	30.47274957
													-0.60400004	30.34451288
													-0.60300004	30.21699111
													-0.60200004	30.09018727
													-0.60100004	29.96410438
													-0.60000004	29.83874547
													-0.59900004	29.71411223
													-0.59800004	29.59020106
													-0.59700004	29.46700706
													-0.59600004	29.34452529
													-0.59500004	29.22275084
													-0.594000041	29.10167879
													-0.593000041	28.98130423
													-0.592000041	28.86162223
													-0.591000041	28.74262787
													-0.590000041	28.62431623
													-0.589000041	28.50668241
													-0.588000041	28.38972147
													-0.587000041	28.2734285
													-0.586000041	28.15779858
													-0.585000041	28.04282679
													-0.584000042	27.92850821
													-0.583000042	27.81483793
													-0.582000042	27.70181102
													-0.581000042	27.58942257
													-0.580000042	27.47766765
													-0.579000042	27.36654135
													-0.578000042	27.25603875
													-0.577000042	27.14615493
													-0.576000042	27.03688498
													-0.575000042	26.92822396
													-0.574000043	26.82016697
													-0.573000043	26.71270908
													-0.572000043	26.60584538
													-0.571000043	26.49957095
													-0.570000043	26.39388086
													-0.569000043	26.28877021
													-0.568000043	26.18423406
													-0.567000043	26.08026751
													-0.566000043	25.97686563
													-0.565000043	25.8740235
													-0.564000044	25.77173621
													-0.563000044	25.66999884
													-0.562000044	25.56880646
													-0.561000044	25.46815416
													-0.560000044	25.36803702
													-0.559000044	25.26845013
													-0.558000044	25.16938855
													-0.557000044	25.07084738
													-0.556000044	24.97282169
													-0.555000044	24.87530657
													-0.554000045	24.77829709
													-0.553000045	24.68178834
													-0.552000045	24.5857754
													-0.551000045	24.49025335
													-0.550000045	24.39521728
													-0.549000045	24.30066225
													-0.548000045	24.20658336
													-0.547000045	24.11297568
													-0.546000045	24.0198343
													-0.545000045	23.9271543
													-0.544000046	23.83493075
													-0.543000046	23.74315874
													-0.542000046	23.65183336
													-0.541000046	23.56094967
													-0.540000046	23.47050277
													-0.539000046	23.38048773
													-0.538000046	23.29089964
													-0.537000046	23.20173357
													-0.536000046	23.11298461
													-0.535000046	23.02464784
													-0.534000047	22.93671834
													-0.533000047	22.84919119
													-0.532000047	22.76206147
													-0.531000047	22.67532426
													-0.530000047	22.58897465
													-0.529000047	22.50300771
													-0.528000047	22.41741853
													-0.527000047	22.33220219
													-0.526000047	22.24735377
													-0.525000047	22.16286834
													-0.524000048	22.078741
													-0.523000048	21.99496682
													-0.522000048	21.91154088
													-0.521000048	21.82845827
													-0.520000048	21.74571406
													-0.519000048	21.66330334
													-0.518000048	21.58122119
													-0.517000048	21.49946269
													-0.516000048	21.41802292
													-0.515000048	21.33689695
													-0.514000049	21.25607989
													-0.513000049	21.17556679
													-0.512000049	21.09535275
													-0.511000049	21.01543285
													-0.510000049	20.93580216
													-0.509000049	20.85645577
													-0.508000049	20.77738876
													-0.507000049	20.69859621
													-0.506000049	20.62007321
													-0.505000049	20.54181482
													-0.50400005	20.46381614
													-0.50300005	20.38607225
													-0.50200005	20.30857822
													-0.50100005	20.23132914
													-0.50000005	20.15432009
													-0.49900005	20.07754688
													-0.49800005	20.0010083
													-0.49700005	19.92470384
													-0.49600005	19.84863303
													-0.49500005	19.77279537
													-0.494000051	19.69719037
													-0.493000051	19.62181754
													-0.492000051	19.5466764
													-0.491000051	19.47176645
													-0.490000051	19.3970872
													-0.489000051	19.32263817
													-0.488000051	19.24841887
													-0.487000051	19.1744288
													-0.486000051	19.10066747
													-0.485000051	19.02713441
													-0.484000052	18.95382911
													-0.483000052	18.88075109
													-0.482000052	18.80789985
													-0.481000052	18.73527492
													-0.480000052	18.66287579
													-0.479000052	18.59070199
													-0.478000052	18.51875301
													-0.477000052	18.44702838
													-0.476000052	18.37552759
													-0.475000052	18.30425017
													-0.474000053	18.23319562
													-0.473000053	18.16236346
													-0.472000053	18.09175318
													-0.471000053	18.02136431
													-0.470000053	17.95119636
													-0.469000053	17.88124883
													-0.468000053	17.81152124
													-0.467000053	17.74201309
													-0.466000053	17.6727239
													-0.465000053	17.60365317
													-0.464000054	17.53480043
													-0.463000054	17.46616517
													-0.462000054	17.39774691
													-0.461000054	17.32954516
													-0.460000054	17.26155942
													-0.459000054	17.19378922
													-0.458000054	17.12623406
													-0.457000054	17.05889345
													-0.456000054	16.9917669
													-0.455000054	16.92485393
													-0.454000055	16.85815403
													-0.453000055	16.79166673
													-0.452000055	16.72539154
													-0.451000055	16.65932795
													-0.450000055	16.5934755
													-0.449000055	16.52783367
													-0.448000055	16.462402
													-0.447000055	16.39717998
													-0.446000055	16.33216712
													-0.445000055	16.26736295
													-0.444000056	16.20276696
													-0.443000056	16.13837867
													-0.442000056	16.07419759
													-0.441000056	16.01022322
													-0.440000056	15.94645509
													-0.439000056	15.8828927
													-0.438000056	15.81953556
													-0.437000056	15.75638318
													-0.436000056	15.69343507
													-0.435000056	15.63069074
													-0.434000057	15.56814971
													-0.433000057	15.50581148
													-0.432000057	15.44367557
													-0.431000057	15.38174148
													-0.430000057	15.32000872
													-0.429000057	15.25847681
													-0.428000057	15.19714526
													-0.427000057	15.13601357
													-0.426000057	15.07508126
													-0.425000057	15.01434784
													-0.424000058	14.95381281
													-0.423000058	14.89347569
													-0.422000058	14.833336
													-0.421000058	14.77339323
													-0.420000058	14.7136469
													-0.419000058	14.65409653
													-0.418000058	14.59474161
													-0.417000058	14.53558167
													-0.416000058	14.4766162
													-0.415000058	14.41784473
													-0.414000059	14.35926677
													-0.413000059	14.30088182
													-0.412000059	14.24268939
													-0.411000059	14.18468899
													-0.410000059	14.12688015
													-0.409000059	14.06926235
													-0.408000059	14.01183513
													-0.407000059	13.95459798
													-0.406000059	13.89755042
													-0.405000059	13.84069195
													-0.40400006	13.7840221
													-0.40300006	13.72754036
													-0.40200006	13.67124625
													-0.40100006	13.61513928
													-0.40000006	13.55921897
													-0.39900006	13.50348476
													-0.39800006	13.44793592
													-0.39700006	13.39257167
													-0.39600006	13.33739121
													-0.39500006	13.28239375
													-0.394000061	13.2275785
													-0.393000061	13.17294468
													-0.392000061	13.11849149
													-0.391000061	13.06421814
													-0.390000061	13.01012385
													-0.389000061	12.95620782
													-0.388000061	12.90246927
													-0.387000061	12.84890741
													-0.386000061	12.79552143
													-0.385000061	12.74231057
													-0.384000062	12.68927402
													-0.383000062	12.636411
													-0.382000062	12.58372071
													-0.381000062	12.53120237
													-0.380000062	12.47885519
													-0.379000062	12.42667838
													-0.378000062	12.37467115
													-0.377000062	12.32283271
													-0.376000062	12.27116226
													-0.375000062	12.21965903
													-0.374000063	12.16832221
													-0.373000063	12.11715103
													-0.372000063	12.06614468
													-0.371000063	12.01530239
													-0.370000063	11.96462336
													-0.369000063	11.9141068
													-0.368000063	11.86375192
													-0.367000063	11.81355794
													-0.366000063	11.76352406
													-0.365000063	11.71364949
													-0.364000064	11.66393344
													-0.363000064	11.61437513
													-0.362000064	11.56497377
													-0.361000064	11.51572856
													-0.360000064	11.46663871
													-0.359000064	11.41770344
													-0.358000064	11.36892196
													-0.357000064	11.32029347
													-0.356000064	11.27181718
													-0.355000064	11.22349232
													-0.354000065	11.17531808
													-0.353000065	11.12729368
													-0.352000065	11.07941833
													-0.351000065	11.03169124
													-0.350000065	10.98411161
													-0.349000065	10.93667867
													-0.348000065	10.88939161
													-0.347000065	10.84224966
													-0.346000065	10.79525201
													-0.345000065	10.74839788
													-0.344000066	10.70168649
													-0.343000066	10.65511704
													-0.342000066	10.60868874
													-0.341000066	10.5624008
													-0.340000066	10.51625243
													-0.339000066	10.47024285
													-0.338000066	10.42437126
													-0.337000066	10.37863687
													-0.336000066	10.3330389
													-0.335000066	10.28757655
													-0.334000067	10.24224903
													-0.333000067	10.19705556
													-0.332000067	10.15199535
													-0.331000067	10.1070676
													-0.330000067	10.06227153
													-0.329000067	10.01760634
													-0.328000067	9.973071254
													-0.327000067	9.928665472
													-0.326000067	9.884388208
													-0.325000067	9.840238672
													-0.324000068	9.796216074
													-0.323000068	9.752319625
													-0.322000068	9.708548535
													-0.321000068	9.664902014
													-0.320000068	9.621379272
													-0.319000068	9.577979521
													-0.318000068	9.534701971
													-0.317000068	9.491545831
													-0.316000068	9.448510312
													-0.315000068	9.405594625
													-0.314000069	9.36279798
													-0.313000069	9.320119587
													-0.312000069	9.277558657
													-0.311000069	9.2351144
													-0.310000069	9.192786026
													-0.309000069	9.150572746
													-0.308000069	9.10847377
													-0.307000069	9.066488309
													-0.306000069	9.024615572
													-0.305000069	8.982854771
													-0.30400007	8.941205115
													-0.30300007	8.899665815
													-0.30200007	8.858236081
													-0.30100007	8.816915125
													-0.30000007	8.775702155
													-0.29900007	8.734596464
													-0.29800007	8.693597672
													-0.29700007	8.65270548
													-0.29600007	8.611919589
													-0.29500007	8.5712397
													-0.294000071	8.530665515
													-0.293000071	8.490196736
													-0.292000071	8.449833062
													-0.291000071	8.409574196
													-0.290000071	8.369419839
													-0.289000071	8.329369692
													-0.288000071	8.289423456
													-0.287000071	8.249580833
													-0.286000071	8.209841523
													-0.285000071	8.170205229
													-0.284000072	8.130671652
													-0.283000072	8.091240492
													-0.282000072	8.051911451
													-0.281000072	8.01268423
													-0.280000072	7.973558531
													-0.279000072	7.934534055
													-0.278000072	7.895610502
													-0.277000072	7.856787575
													-0.276000072	7.818064975
													-0.275000072	7.779442403
													-0.274000073	7.740919559
													-0.273000073	7.702496146
													-0.272000073	7.664171865
													-0.271000073	7.625946417
													-0.270000073	7.587819503
													-0.269000073	7.549790825
													-0.268000073	7.511860083
													-0.267000073	7.47402698
													-0.266000073	7.436291215
													-0.265000073	7.398652492
													-0.264000074	7.36111051
													-0.263000074	7.323664971
													-0.262000074	7.286315577
													-0.261000074	7.249062029
													-0.260000074	7.211904027
													-0.259000074	7.174841274
													-0.258000074	7.13787347
													-0.257000074	7.101000317
													-0.256000074	7.064221516
													-0.255000074	7.027536769
													-0.254000075	6.990945776
													-0.253000075	6.954448238
													-0.252000075	6.918043858
													-0.251000075	6.881732337
													-0.250000075	6.845513375
													-0.249000075	6.809386674
													-0.248000075	6.773351935
													-0.247000075	6.73740886
													-0.246000075	6.70155715
													-0.245000075	6.665796505
													-0.244000076	6.630126628
													-0.243000076	6.59454722
													-0.242000076	6.559057981
													-0.241000076	6.523658614
													-0.240000076	6.488348819
													-0.239000076	6.453128297
													-0.238000076	6.417996751
													-0.237000076	6.38295388
													-0.236000076	6.347999388
													-0.235000076	6.313132974
													-0.234000077	6.27835434
													-0.233000077	6.243663187
													-0.232000077	6.209059217
													-0.231000077	6.174542131
													-0.230000077	6.14011163
													-0.229000077	6.105767415
													-0.228000077	6.071509188
													-0.227000077	6.03733665
													-0.226000077	6.003249502
													-0.225000077	5.969247446
													-0.224000078	5.935330182
													-0.223000078	5.901497412
													-0.222000078	5.867748838
													-0.221000078	5.83408416
													-0.220000078	5.80050308
													-0.219000078	5.7670053
													-0.218000078	5.733590519
													-0.217000078	5.700258441
													-0.216000078	5.667008765
													-0.215000078	5.633841193
													-0.214000079	5.600755427
													-0.213000079	5.567751168
													-0.212000079	5.534828116
													-0.211000079	5.501985974
													-0.210000079	5.469224443
													-0.209000079	5.436543223
													-0.208000079	5.403942016
													-0.207000079	5.371420524
													-0.206000079	5.338978448
													-0.205000079	5.306615488
													-0.20400008	5.274331347
													-0.20300008	5.242125725
													-0.20200008	5.209998323
													-0.20100008	5.177948844
													-0.20000008	5.145976988
													-0.19900008	5.114082463
													-0.19800008	5.082264996
													-0.19700008	5.050524323
													-0.19600008	5.018860179
													-0.19500008	4.987272297
													-0.194000081	4.955760414
													-0.193000081	4.924324262
													-0.192000081	4.892963578
													-0.191000081	4.861678095
													-0.190000081	4.830467549
													-0.189000081	4.799331673
													-0.188000081	4.768270202
													-0.187000081	4.737282872
													-0.186000081	4.706369417
													-0.185000081	4.675529571
													-0.184000082	4.644763068
													-0.183000082	4.614069645
													-0.182000082	4.583449034
													-0.181000082	4.552900972
													-0.180000082	4.522425192
													-0.179000082	4.492021429
													-0.178000082	4.461689418
													-0.177000082	4.431428893
													-0.176000082	4.401239589
													-0.175000082	4.371121241
													-0.174000083	4.341073583
													-0.173000083	4.31109635
													-0.172000083	4.281189276
													-0.171000083	4.251352097
													-0.170000083	4.221584546
													-0.169000083	4.191886359
													-0.168000083	4.16225727
													-0.167000083	4.132697013
													-0.166000083	4.103205324
													-0.165000083	4.073781936
													-0.164000084	4.044426585
													-0.163000084	4.015139006
													-0.162000084	3.985918932
													-0.161000084	3.956766098
													-0.160000084	3.92768024
													-0.159000084	3.898661091
													-0.158000084	3.869708386
													-0.157000084	3.840821861
													-0.156000084	3.812001249
													-0.155000084	3.783246285
													-0.154000085	3.754556704
													-0.153000085	3.72593224
													-0.152000085	3.697372629
													-0.151000085	3.668877604
													-0.150000085	3.6404469
													-0.149000085	3.612080266
													-0.148000085	3.583777503
													-0.147000085	3.555538426
													-0.146000085	3.527362851
													-0.145000085	3.499250592
													-0.144000086	3.471201464
													-0.143000086	3.443215283
													-0.142000086	3.415291864
													-0.141000086	3.387431022
													-0.140000086	3.359632573
													-0.139000086	3.33189633
													-0.138000086	3.30422211
													-0.137000086	3.276609727
													-0.136000086	3.249058997
													-0.135000086	3.221569735
													-0.134000087	3.194141755
													-0.133000087	3.166774874
													-0.132000087	3.139468906
													-0.131000087	3.112223666
													-0.130000087	3.085038969
													-0.129000087	3.057914629
													-0.128000087	3.030850449
													-0.127000087	3.00384623
													-0.126000087	2.976901774
													-0.125000087	2.950016882
													-0.124000088	2.923191355
													-0.123000088	2.896424996
													-0.122000088	2.869717605
													-0.121000088	2.843068984
													-0.120000088	2.816478934
													-0.119000088	2.789947257
													-0.118000088	2.763473753
													-0.117000088	2.737058226
													-0.116000088	2.710700475
													-0.115000088	2.684400302
													-0.114000089	2.658157509
													-0.113000089	2.631971898
													-0.112000089	2.605843268
													-0.111000089	2.579771423
													-0.110000089	2.553756163
													-0.109000089	2.527797293
													-0.108000089	2.501894633
													-0.107000089	2.476048005
													-0.106000089	2.450257232
													-0.105000089	2.424522136
													-0.10400009	2.398842541
													-0.10300009	2.373218269
													-0.10200009	2.347649142
													-0.10100009	2.322134984
													-0.10000009	2.296675617
													-0.09900009	2.271270865
													-0.09800009	2.245920548
													-0.09700009	2.220624491
													-0.09600009	2.195382516
													-0.09500009	2.170194446
													-0.094000091	2.145060103
													-0.093000091	2.119979311
													-0.092000091	2.094951891
													-0.091000091	2.069977667
													-0.090000091	2.045056462
													-0.089000091	2.0201881
													-0.088000091	1.99537242
													-0.087000091	1.970609262
													-0.086000091	1.945898466
													-0.085000091	1.921239873
													-0.084000092	1.896633323
													-0.083000092	1.872078658
													-0.082000092	1.847575716
													-0.081000092	1.823124339
													-0.080000092	1.798724367
													-0.079000092	1.774375641
													-0.078000092	1.750078001
													-0.077000092	1.725831287
													-0.076000092	1.70163534
													-0.075000092	1.677490001
													-0.074000093	1.653395109
													-0.073000093	1.629350506
													-0.072000093	1.605356032
													-0.071000093	1.581411527
													-0.070000093	1.557516831
													-0.069000093	1.533671787
													-0.068000093	1.509876243
													-0.067000093	1.486130048
													-0.066000093	1.462433052
													-0.065000093	1.438785105
													-0.064000094	1.415186056
													-0.063000094	1.391635755
													-0.062000094	1.368134052
													-0.061000094	1.344680795
													-0.060000094	1.321275836
													-0.059000094	1.297919022
													-0.058000094	1.274610205
													-0.057000094	1.251349233
													-0.056000094	1.228135957
													-0.055000094	1.204970225
													-0.054000095	1.181851888
													-0.053000095	1.158780795
													-0.052000095	1.135756795
													-0.051000095	1.112779739
													-0.050000095	1.089849477
													-0.049000095	1.066965858
													-0.048000095	1.044128746
													-0.047000095	1.021338003
													-0.046000095	0.998593492
													-0.045000095	0.975895077
													-0.044000096	0.95324262
													-0.043000096	0.930635986
													-0.042000096	0.908075037
													-0.041000096	0.885559636
													-0.040000096	0.863089647
													-0.039000096	0.840664933
													-0.038000096	0.818285358
													-0.037000096	0.795950783
													-0.036000096	0.773661074
													-0.035000096	0.751416092
													-0.034000097	0.729215702
													-0.033000097	0.707059766
													-0.032000097	0.684948147
													-0.031000097	0.66288071
													-0.030000097	0.640857316
													-0.029000097	0.618877832
													-0.028000097	0.596942127
													-0.027000097	0.575050075
													-0.026000097	0.553201549
													-0.025000097	0.531396419
													-0.024000098	0.509634561
													-0.023000098	0.487915845
													-0.022000098	0.466240145
													-0.021000098	0.444607333
													-0.020000098	0.423017282
													-0.019000098	0.401469865
													-0.018000098	0.379964953
													-0.017000098	0.35850242
													-0.016000098	0.337082138
													-0.015000098	0.315703981
													-0.014000099	0.294367819
													-0.013000099	0.273073527
													-0.012000099	0.251820976
													-0.011000099	0.23061004
													-0.010000099	0.20944059
													-0.009000099	0.188312503
													-0.008000099	0.167225665
													-0.007000099	0.146179967
													-0.006000099	0.125175296
													-0.005000099	0.104211532
													-0.0040001	0.083288555
													-0.0030001	0.062406241
													-0.0020001	0.041564471
													-0.0010001	0.020763121
													-1.00E-07	2.07E-06
