# Supplementary material for: Magnetic field expulsion in optically driven YBa2Cu3O6.48
Source: Nature. 2024 Jul 10;632(8023):75–80. doi: 10.1038/s41586-024-07635-2 (PMC11291272; doi:10.1038/s41586-024-07635-2)
Supplement: Supplementary file 5 — Source Data Fig. 3 [file 41586_2024_7635_MOESM5_ESM.csv]

Time delay (ps)	DeltaB (uT) @50um	DeltaB (uT) @50um SEM	DeltaB (uT) @110um	DeltaB (uT) @110um SEM	DeltaB (uT) @170um	DeltaB (uT) @170um SEM		distance from edge (um)	DeltaB_peak arrival time (ps)	DeltaB_peak arrival time (ps) SEM
-1.340943838	0.340214253	1.215331593	0.215491115	0.922698075	-0.381894287	0.946531886		49.5226748	0.57	0.117322374
-0.842124222	0.030083567	1.000830989	0.780781408	0.829046498	0.497118584	0.945484095		69.52217889	0.807200085	0.093574521
-0.34484975	1.85235198	1.040928207	-0.969546117	0.821206883	-0.977128051	0.963883372		89.52263666	1.122918592	0.083393974
0.154984221	5.948472343	0.998551778	0.027097322	0.793531878	-0.619389053	0.96517437		109.5221407	1.444362199	0.130162648
0.654857006	3.718105026	1.050729784	3.066933365	0.757301664	-0.494130514	0.924977062		129.5225985	1.375123227	0.218235845
1.15485518	4.838651794	1.023782572	3.931040801	0.804404963	1.173150537	0.930561495		149.5221026	1.771344614	0.194763377
1.654936746	1.806496237	1.087302513	3.257159744	0.754911356	1.466690341	0.920460837		169.5225604	2.331871027	0.246831639
2.15525302	-0.567749023	1.022809827	2.523063649	0.755410071	2.750841593	0.976389704
2.655146425	-0.658254967	0.980113974	1.353039912	0.855378756	1.566430817	0.958557509
3.155005716	0.720798043	0.960333923	1.194690715	0.811898245	2.222846893	0.998946395
3.654803904	-1.434548049	1.045131738	-0.453777719	0.828479419	0.143312487	0.991716056
4.154066873	-0.253900182	0.973167595	1.241292284	0.791328292	-0.508173598	0.983523264
4.654039121	0.068729927	0.999473023	0.106493935	0.860696872	0.011527614	0.989649431
5.154162686	-1.234279025	1.005536463	0.053721516	0.841202001	-0.171074835	0.962112055
