# Supplementary material for: Magnetic field expulsion in optically driven YBa2Cu3O6.48
Source: Nature. 2024 Jul 10;632(8023):75–80. doi: 10.1038/s41586-024-07635-2 (PMC11291272; doi:10.1038/s41586-024-07635-2)
Supplement: Supplementary file 6 — Source Data Fig. 4 [file 41586_2024_7635_MOESM6_ESM.csv]

Temperature (K)	peak DeltaB (uT)	peak DeltaB (uT) SEM		External B-field (mT)	peak DeltaB (uT)	peak DeltaB (uT) SEM
100	9.20929479	0.52		0	-0.37117058	0.764544463
150	8.578854245	1.230748555		1	1.037514183	0.772345072
200	5.480249944	0.837446037		2	1.198482418	0.768583598
250	4.378766318	0.874519489		3	1.489660462	0.783218024
300	2.5	0.54		4	2.329563579	0.766804963
				6	3.17432631	0.780951434
				8	5.209333123	0.77032909
				10	6.021206271	0.760343682
				12	8.867549702	0.763811757
