# Supplementary material for: Magnetic field expulsion in optically driven YBa2Cu3O6.48
Source: Nature. 2024 Jul 10;632(8023):75–80. doi: 10.1038/s41586-024-07635-2 (PMC11291272; doi:10.1038/s41586-024-07635-2)
Supplement: Supplementary file 7 — Source Data Extended Data Fig. 1 [file 41586_2024_7635_MOESM7_ESM.csv]

Frequency (THz)	ab-plane sigma2 (Ohm-1cm-1) (equilibrium)	ab-plane sigma2 (Ohm-1cm-1) (photo-excited)		Delay Time (ps)	ab-plane wsimga2 (Ohm-1cm-2)			Frequency (THz)	c-axis sigma2 (Ohm-1cm-1) (equilibrium)	c-axis sigma2 (Ohm-1cm-1) (photo-excited)		Delay Time (ps)	c-axis wsimga2 (Ohm-1cm-2)
0.253927562	6513.773002	1774.369441		-4.612660911	68470.79296			0.533046411	-5.534258228	11.04323246		-0.70080913	18.6440678
0.265577357	6358.903912	1756.012353		-2.557645964	57472.19291			0.569921283	-5.850569512	9.582698369		-0.206209011	214.4067797
0.277227084	6111.93029	1738.51383		-1.605027149	32094.27557			0.606793799	-6.197237045	8.288286619		-0.006907418	304.2372881
0.288877014	5952.76837	1718.439609		-0.608291135	21275.98043			0.643668335	-6.517884936	7.125586926		0.095784005	298.3050847
0.300526471	5817.646299	1704.375351		0.43218077	25468.0698			0.68054388	-6.825523005	6.060390418		0.196712375	250.8474576
0.312175995	5684.241361	1689.452527		1.359252029	30291.22638			0.717418079	-7.150507503	5.061098916		0.300068137	222.8813559
0.323825723	5557.70495	1671.954004		2.382565127	38089.41412			0.754291942	-7.479828608	4.114452244		0.397828124	180.5084746
0.335474639	5438.895634	1664.758274		3.351008175	44039.47645			0.791165131	-7.817822927	3.21522036		0.502205945	118.6440678
0.347124298	5321.80345	1648.118318		4.379202001	46067.90678			0.828037984	-8.160153853	2.358188995		0.609113363	72.88135593
0.358774634	5215.014059	1622.892701		7.390763224	55083.15273			0.86491252	-8.480801744	1.538109042		0.806677455	20.33898305
0.370423077	5114.23463	1621.706933						0.901785709	-8.818796063	0.749977965		1.057260881	9.322033898
0.382072466	5018.606597	1608.501241						0.938658898	-9.156790382	-0.009440283		1.310552764	8.474576271
0.393722463	4927.271394	1587.568454						0.975530405	-9.516467737	-0.741950558		1.804616302	22.03389831
0.405371379	4839.370456	1580.372725						1.012402584	-9.867471878	-1.44940684		2.308082787	23.72881356
0.417021106	4760.055178	1562.874202						1.0492751	-10.21413941	-2.134079645
0.428670022	4679.022768	1555.678472						1.08614627	-10.57815337	-2.800731294
0.440319682	4604.858887	1539.038516						1.123018113	-10.93349412	-3.455025845
0.451969342	4531.553571	1522.398559						1.159891302	-11.27148844	-4.101755024
0.463618866	4459.106822	1507.475735						1.196763818	-11.61815597	-4.742134671
0.475268864	4392.670035	1486.542948						1.233635998	-11.96916011	-5.37650343
0.486917306	4325.374681	1485.357181						1.270506495	-12.34184729	-6.00517113
0.498566696	4258.937894	1472.151488						1.307377664	-12.70586125	-6.628510678
0.51021595	4191.642541	1460.662928						1.34425119	-13.03951897	-7.246882405
0.521864865	4127.781452	1453.467198						1.381120004	-13.43388918	-7.860500732
0.533513781	4060.486099	1446.271468						1.417990501	-13.80657635	-8.469805153
0.545162697	3992.33218	1439.075738						1.454862343	-14.1619171	-9.075122069
0.556812019	3920.743996	1426.728612						1.491733513	-14.52593106	-9.676765342
0.568460529	3850.014379	1424.684279						1.528602327	-14.92030128	-10.27542426
0.580109918	3779.284761	1411.478586						1.565471814	-15.30599827	-10.87225299
0.591758632	3702.545182	1406.858555						1.60234231	-15.67868545	-11.46838016
0.603407007	3627.522734	1406.531353						1.639212134	-16.06004584	-12.06490185
0.615055382	3551.64172	1406.204152						1.676080611	-16.45875266	-12.66293035
0.626704027	3474.043575	1402.442686						1.712948078	-16.8704693	-13.26359411
0.638353349	3387.859768	1390.09556						1.749817902	-17.25182969	-13.86807132
0.650001995	3292.959323	1386.334094						1.786685032	-17.66788294	-14.4773114
0.661651316	3213.775024	1373.986968						1.823552836	-18.07526297	-15.09168697
0.673300638	3167.943822	1361.639841						1.860419294	-18.49998944	-15.71114353
0.684950433	3092.062808	1343.282753						1.897287434	-18.90303286	-16.33570932
0.696600768	3027.343153	1318.057136						1.934153218	-19.33643254	-16.96529306
0.708250495	2959.189234	1300.558613						1.971019676	-19.761159	-17.59992339
0.719900425	2885.025352	1280.484393						2.00788546	-20.19455868	-18.23955442
0.731550491	2828.891358	1258.69304						2.044751918	-20.61928514	-18.88418678
0.743200826	2777.908759	1233.467423						2.081615009	-21.08737767	-19.53372657
0.754850959	2721.774765	1210.817504						2.118480457	-21.52511396	-20.18825169
0.76650143	2678.519261	1183.874755						2.155345568	-21.96718685	-20.84833275
0.778151157	2641.273719	1166.376233						2.19220765	-22.4482892	-21.51754705
0.789801937	2628.328892	1135.508611						2.229056941	-23.09418263	-22.20021687
0.79867206	2620.994638	1116.539685						2.249158146	-23.42598781	-22.57999155
								2.281699507	-23.88886129	-23.20814279
								2.311662374	-24.20872194	-23.79648138
								2.347096953	-24.54603316	-24.43802371
								2.389453207	-24.90032194	-24.98727209
