# Supplementary material for: Magnetic field expulsion in optically driven YBa2Cu3O6.48
Source: Nature. 2024 Jul 10;632(8023):75–80. doi: 10.1038/s41586-024-07635-2 (PMC11291272; doi:10.1038/s41586-024-07635-2)
Supplement: Supplementary file 8 — Source Data Extended Data Fig. 3 [file 41586_2024_7635_MOESM8_ESM.csv]

Position (mm)	DeltaB/B_ext (measured data)		Position (mm)	DeltaB/B_ext (simulation)		Temperature (K)	B/B_ext	B/B_ext SEM		Temperature (K)	Magnetic susceptibility (Optical Magnetometry)	Magnetic susceptibility (Optical Magnetometry) SEM		Temperature (K)	Magnetic susceptibility (SQuID)
-0.2775	0.99768891		-0.29933	1.0073		31.94604	0.496187683	0.011334879		31.94604	-0.989830427	0.010891712		25.00008965	-0.994961918
-0.2275	0.99202951		-0.29599	1.0075		34.68021	0.524797115	0.007268449		34.68021	-0.962339557	0.007419683		25.99992371	-0.9943857
-0.1775	1.00104686		-0.29264	1.0077		37.423125	0.510321101	0.010767186		37.423125	-0.97667799	0.01037192		26.99989033	-0.993792984
-0.1525	1.00183227		-0.2893	1.0079		40.220835	0.541654487	0.005554709		40.220835	-0.944649701	0.005801628		27.99985886	-0.993088914
-0.1275	1.008447755		-0.28595	1.0081		43.063335	0.590558195	0.0157373		43.063335	-0.891871976	0.018642786		28.99998665	-0.992246975
-0.1025	1.01926127		-0.28261	1.0083		45.920415	0.634321912	0.010950685		45.920415	-0.835900265	0.014717401		29.9999361	-0.991257152
-0.0775	1.025849705		-0.27926	1.0085		48.8075	0.731167338	0.011831718		48.8075	-0.69180867	0.020573315		30.99986649	-0.990134763
-0.0525	1.00274526		-0.27592	1.0087		51.736665	0.848370198	0.005178287		51.736665	-0.452414808	0.012658752		31.99979877	-0.988807929
-0.0275	0.945657565		-0.27258	1.0089		54.618335	0.984249714	0.032327315		54.618335	-0.056914512	0.113631386		32.99990654	-0.987289611
-0.0025	0.85549238		-0.26923	1.0092		57.555415	1.016156953	0.002696266		57.555415	0.059768429	0.009989121		33.99959564	-0.985327051
0.0225	0.763991665		-0.26589	1.0094		60.479585	1.012450481	0.013987853		60.479585	0.046057302	0.051744411		34.99958611	-0.982777078
0.0475	0.697431525		-0.26254	1.0097		63.413335	1.019552281	0.029317073		63.413335	0.072328559	0.108450864		35.99946213	-0.97946176
0.0725	0.654422765		-0.2592	1.0099										36.99942017	-0.97544355
0.0975	0.638486395		-0.25585	1.0102										37.99936676	-0.970031928
			-0.25251	1.0105										38.99894905	-0.960690472
			-0.24916	1.0108										39.99884224	-0.95057012
			-0.24582	1.0111										40.99871826	-0.936628934
			-0.24247	1.0114										41.99858665	-0.921613082
			-0.23913	1.0117										42.99828339	-0.904361879
			-0.23579	1.0121										43.99776459	-0.882589306
			-0.23244	1.0124										44.99755478	-0.856424394
			-0.2291	1.0128										45.49705696	-0.841188188
			-0.22575	1.0131										45.99695206	-0.825353376
			-0.22241	1.0135										46.49670219	-0.808218242
			-0.21906	1.0139										46.99634552	-0.790477431
			-0.21572	1.0144										47.49604034	-0.772545136
			-0.21237	1.0148										47.99583435	-0.752383971
			-0.20903	1.0152										48.49564934	-0.73011413
			-0.20569	1.0157										48.99532127	-0.706906903
			-0.20234	1.0162										49.49489975	-0.68239582
			-0.199	1.0167										50.00369263	-0.653857099
			-0.19565	1.0172										50.50330353	-0.623458336
			-0.19231	1.0177										51.00358963	-0.58945968
			-0.18896	1.0183										51.50391579	-0.550203179
			-0.18562	1.0189										52.00374985	-0.503670299
			-0.18227	1.0195										52.50395775	-0.444999714
			-0.17893	1.0201										53.0039978	-0.369821472
			-0.17559	1.0207										53.50413322	-0.284014416
			-0.17224	1.0214										54.00392342	-0.18973141
			-0.1689	1.0221										54.50397491	-0.073649908
			-0.16555	1.0228										55.00419998	-0.01172469
			-0.16221	1.0235										55.50448799	-0.000730584
			-0.15886	1.0243										56.00478172	-0.000120782
			-0.15552	1.0251										56.50460243	-5.52E-05
			-0.15217	1.0258										57.00488472	-3.33E-05
			-0.14883	1.0267										57.50504112	-1.32E-05
			-0.14548	1.0275										58.00533867	-4.67E-06
			-0.14214	1.0283										58.50575447	2.33E-06
			-0.1388	1.0292										59.0052166	1.36E-05
			-0.13545	1.0301										59.50524521	1.00E-05
			-0.13211	1.0309										60.00543022	1.84E-05
			-0.12876	1.0318										60.98630714	1.76E-05
			-0.12542	1.0327										61.98657036	2.16E-05
			-0.12207	1.0335										62.98609352	2.04E-05
			-0.11873	1.0343										63.98518944	2.01E-05
			-0.11538	1.0351										64.98460388	1.87E-05
			-0.11204	1.0359
			-0.1087	1.0365
			-0.10535	1.0372
			-0.10201	1.0377
			-0.0987	1.0381
			-0.0953	1.0384
			-0.092	1.0386
			-0.0886	1.0385
			-0.0853	1.0383
			-0.0819	1.0379
			-0.0786	1.0372
			-0.0753	1.0362
			-0.0719	1.0349
			-0.0686	1.0333
			-0.0652	1.0312
			-0.0619	1.0288
			-0.0585	1.0259
			-0.0552	1.0226
			-0.0518	1.0188
			-0.0485	1.0144
			-0.0452	1.0095
			-0.0418	1.004
			-0.0385	0.998
			-0.0351	0.99137
			-0.0318	0.98416
			-0.0284	0.97635
			-0.0251	0.96796
			-0.0217	0.95901
			-0.0184	0.94952
			-0.0151	0.9395
			-0.0117	0.92901
			-0.00836	0.91807
			-0.00502	0.90673
			-0.00167	0.89504
			0.00167	0.88306
			0.00502	0.87084
			0.00836	0.85845
			0.0117	0.84595
			0.0151	0.8334
			0.0184	0.82088
			0.0217	0.80845
			0.0251	0.79617
			0.0284	0.78411
			0.0318	0.77233
			0.0351	0.76088
			0.0385	0.74982
			0.0418	0.73921
			0.0452	0.72908
			0.0485	0.71948
			0.0518	0.71044
			0.0552	0.702
			0.0585	0.69418
			0.0619	0.68702
			0.0652	0.68052
			0.0686	0.67471
			0.0719	0.66959
			0.0753	0.66518
			0.0786	0.66148
			0.0819	0.65851
			0.0853	0.65625
			0.0886	0.65471
			0.092	0.65389
			0.0953	0.65379
			0.0987	0.6544
			0.10201	0.65573
			0.10535	0.65776
			0.1087	0.66049
