# Supplementary material for: Magnetic field expulsion in optically driven YBa2Cu3O6.48
Source: Nature. 2024 Jul 10;632(8023):75–80. doi: 10.1038/s41586-024-07635-2 (PMC11291272; doi:10.1038/s41586-024-07635-2)
Supplement: Supplementary file 9 — Source Data Extended Data Fig. 4 [file 41586_2024_7635_MOESM9_ESM.csv]

chi	DeltaB_edge (uT) (1um)	DeltaB_edge (uT) (2um)	DeltaB_edge (uT) (5um)
-0.999	925.6618238	997.335508	1091.647862
-0.998	842.4744966	947.1379441	1067.152761
-0.997	772.8086444	901.7205158	1043.716587
-0.996	714.2230234	860.5257047	1021.274672
-0.995	664.2763899	822.9959922	999.7623456
-0.994000001	620.7932762	788.6115965	979.117393
-0.993000001	582.661321	757.0036819	959.2874166
-0.992000001	549.0339393	727.8411494	940.2224734
-0.991000001	519.0645466	700.7929	921.8726205
-0.990000001	491.9065581	675.5278346	904.1879146
-0.989000001	466.8391254	651.7595581	887.1231713
-0.988000001	443.6443472	629.3804904	870.6522396
-0.987000001	422.230059	608.3277554	854.753727
-0.986000001	402.5040964	588.5384773	839.4062411
-0.985000001	384.3742952	569.9497799	824.5883893
-0.984000002	367.7484908	552.4987873	810.2787791
-0.983000002	352.5345189	536.1226234	796.4560182
-0.982000002	338.6402152	520.7584123	783.098714
-0.981000002	325.9734152	506.3432779	770.185474
-0.980000002	314.4419546	492.8143442	757.6949057
-0.979000002	303.953669	480.1087351	745.6056168
-0.978000002	294.416394	468.1635748	733.8962146
-0.977000002	285.7379652	456.9159871	722.5453067
-0.976000002	277.8262183	446.303096	711.5315007
-0.975000002	270.5889889	436.2620256	700.833404
-0.974000003	263.9341125	426.7298998	690.4296241
-0.973000003	257.7694249	417.6438425	680.2987687
-0.972000003	252.0027616	408.9409779	670.4194452
-0.971000003	246.5419583	400.5584298	660.770261
-0.970000003	241.2948505	392.4333223	651.3298239
-0.969000003	236.1843604	384.5128068	642.0799015
-0.968000003	231.1937564	376.7841451	633.0149032
-0.967000003	226.3213935	369.2446266	624.1323986
-0.966000003	221.5656271	361.8915407	615.4299575
-0.965000003	216.9248121	354.7221768	606.9051493
-0.964000004	212.3973038	347.7338243	598.5555439
-0.963000004	207.9814572	340.9237726	590.3787108
-0.962000004	203.6756276	334.2893113	582.3722198
-0.961000004	199.4781701	327.8277295	574.5336404
-0.960000004	195.3874397	321.5363169	566.8605423
-0.959000004	191.4017917	315.4123628	559.3504953
-0.958000004	187.5195812	309.4531565	552.0010689
-0.957000004	183.7391633	303.6559876	544.8098328
-0.956000004	180.0588932	298.0181454	537.7743567
-0.955000004	176.477126	292.5369193	530.8922102
-0.954000005	172.9922169	287.2095988	524.160963
-0.953000005	169.6025209	282.0334733	517.5781847
-0.952000005	166.3063933	277.0058321	511.1414451
-0.951000005	163.1021892	272.1239647	504.8483137
-0.950000005	159.9882637	267.3851605	498.6963602
-0.949000005	156.9629719	262.786709	492.6831543
-0.948000005	154.0246691	258.3258995	486.8062657
-0.947000005	151.1717103	254.0000214	481.0632639
-0.946000005	148.4024507	249.8063641	475.4517187
-0.945000005	145.7152454	245.7422172	469.9691997
-0.944000006	143.1084496	241.8048699	464.6132766
-0.943000006	140.5804184	237.9916117	459.381519
-0.942000006	138.129507	234.299732	454.2714966
-0.941000006	135.7540704	230.7265202	449.280779
-0.940000006	133.4524639	227.2692658	444.4069359
-0.939000006	131.2230426	223.9252581	439.647537
-0.938000006	129.0641616	220.6917865	435.000152
-0.937000006	126.974176	217.5661405	430.4623504
-0.936000006	124.9514411	214.5456095	426.0317019
-0.935000006	122.9943119	211.6274829	421.7057762
-0.934000007	121.1011435	208.8090501	417.482143
-0.933000007	119.2702912	206.0876005	413.3583719
-0.932000007	117.5001101	203.4604235	409.3320326
-0.931000007	115.7889553	200.9248086	405.4006947
-0.930000007	114.1351819	198.4780451	401.5619278
-0.929000007	112.5371452	196.1174225	397.8133018
-0.928000007	110.9932001	193.8402302	394.1523861
-0.927000007	109.501702	191.6437576	390.5767505
-0.926000007	108.0610058	189.525294	387.0839646
-0.925000007	106.6694668	187.482129	383.6715981
-0.924000008	105.3254401	185.5115519	380.3372206
-0.923000008	104.0272809	183.6108522	377.0784019
-0.922000008	102.7733442	181.7773192	373.8927114
-0.921000008	101.5619853	180.0082424	370.777719
-0.920000008	100.3915592	178.3009111	367.7309943
-0.919000008	99.26042118	176.6526149	364.7501069
-0.918000008	98.16692626	175.0606431	361.8326265
-0.917000008	97.10942964	173.522285	358.9761227
-0.916000008	96.08628645	172.0348302	356.1781652
-0.915000008	95.09585184	170.5955681	353.4363237
-0.914000009	94.13648094	169.201788	350.7481679
-0.913000009	93.2065289	167.8507794	348.1112672
-0.912000009	92.30435086	166.5398316	345.5231916
-0.911000009	91.42830195	165.2662341	342.9815105
-0.910000009	90.57673733	164.0272764	340.4837937
-0.909000009	89.74801213	162.8202478	338.0276108
-0.908000009	88.9404815	161.6424376	335.6105315
-0.907000009	88.15250057	160.4911355	333.2301254
-0.906000009	87.38242449	159.3636307	330.8839621
-0.905000009	86.6286084	158.2572126	328.5696115
-0.90400001	85.88940744	157.1691708	326.284643
-0.90300001	85.16317675	156.0967945	324.0266264
-0.90200001	84.44827148	155.0373732	321.7931313
-0.90100001	83.74304676	153.9881964	319.5817274
-0.90000001	83.04585773	152.9465534	317.3899844
-0.89900001	82.35532721	151.9101872	315.2158613
-0.89800001	81.67114867	150.8786554	313.0588755
-0.89700001	80.99328327	149.8519691	310.9189336
-0.89600001	80.32169217	148.8301395	308.7959423
-0.89500001	79.65633653	147.8131777	306.6898085
-0.894000011	78.9971775	146.8010947	304.6004389
-0.893000011	78.34417626	145.7939019	302.5277402
-0.892000011	77.69729395	144.7916104	300.4716191
-0.891000011	77.05649174	143.7942312	298.4319823
-0.890000011	76.42173079	142.8017755	296.4087367
-0.889000011	75.79297225	141.8142545	294.4017889
-0.888000011	75.17017729	140.8316793	292.4110457
-0.887000011	74.55330706	139.8540611	290.4364138
-0.886000011	73.94232272	138.8814109	288.4778
-0.885000011	73.33718544	137.9137401	286.535111
-0.884000012	72.73785637	136.9510596	284.6082535
-0.883000012	72.14429667	135.9933807	282.6971343
-0.882000012	71.5564675	135.0407144	280.80166
-0.881000012	70.97433002	134.093072	278.9217376
-0.880000012	70.39784539	133.1504646	277.0572736
-0.879000012	69.82697477	132.2129033	275.2081748
-0.878000012	69.26167931	131.2803992	273.3743479
-0.877000012	68.70192019	130.3529636	271.5556998
-0.876000012	68.14765855	129.4306075	269.7521371
-0.875000012	67.59885555	128.5133422	267.9635665
-0.874000013	67.05547237	127.6011787	266.1898949
-0.873000013	66.51747014	126.6941281	264.4310289
-0.872000013	65.98481004	125.7922018	262.6868753
-0.871000013	65.45745322	124.8954107	260.9573408
-0.870000013	64.93536085	124.003766	259.2423321
-0.869000013	64.41849408	123.117279	257.541756
-0.868000013	63.90681406	122.2359606	255.8555193
-0.867000013	63.40028197	121.3598221	254.1835286
-0.866000013	62.89885896	120.4888747	252.5256907
-0.865000013	62.40250619	119.6231293	250.8819124
-0.864000014	61.91118481	118.7625973	249.2521003
-0.863000014	61.424856	117.9072898	247.6361613
-0.862000014	60.9434809	117.0572178	246.034002
-0.861000014	60.46702068	116.2123926	244.4455291
-0.860000014	59.99543649	115.3728253	242.8706495
-0.859000014	59.5286895	114.538527	241.3092699
-0.858000014	59.06674086	113.7095089	239.761297
-0.857000014	58.60955173	112.8857821	238.2266375
-0.856000014	58.15708328	112.0673577	236.7051981
-0.855000014	57.70929666	111.254247	235.1968857
-0.854000015	57.26615303	110.446461	233.7016069
-0.853000015	56.82761356	109.644011	232.2192686
-0.852000015	56.39363939	108.846908	230.7497773
-0.851000015	55.96419169	108.0551632	229.2930399
-0.850000015	55.53923162	107.2687877	227.8489631
-0.849000015	55.11872034	106.4877927	226.4174536
-0.848000015	54.70261901	105.7121893	224.9984182
-0.847000015	54.29088879	104.9419888	223.5917635
-0.846000015	53.88349083	104.1772021	222.1973965
-0.845000015	53.48038629	103.4178405	220.8152237
-0.844000016	53.08153634	102.6639151	219.4451519
-0.843000016	52.68690214	101.9154371	218.0870879
-0.842000016	52.29644483	101.1724176	216.7409384
-0.841000016	51.91012559	100.4348677	215.4066101
-0.840000016	51.52790558	99.70279865	214.0840098
-0.839000016	51.14974594	98.97622151	212.7730442
-0.838000016	50.77560784	98.25514746	211.47362
-0.837000016	50.40545245	97.53958764	210.185644
-0.836000016	50.03924091	96.8295532	208.9090229
-0.835000016	49.67693439	96.12505527	207.6436635
-0.834000017	49.31849405	95.42610502	206.3894725
-0.833000017	48.96388105	94.73271357	205.1463565
-0.832000017	48.61305655	94.04489208	203.9142225
-0.831000017	48.2659817	93.3626517	202.6929771
-0.830000017	47.92261766	92.68600356	201.482527
-0.829000017	47.5829256	92.01495881	200.2827789
-0.828000017	47.24686667	91.34952861	199.0936397
-0.827000017	46.91440204	90.68972409	197.915016
-0.826000017	46.58549286	90.03555639	196.7468147
-0.825000017	46.26010029	89.38703668	195.5889423
-0.824000018	45.93818549	88.74417608	194.4413057
-0.823000018	45.61970962	88.10698575	193.3038116
-0.822000018	45.30463385	87.47547683	192.1763668
-0.821000018	44.99291932	86.84966046	191.0588779
-0.820000018	44.6845272	86.2295478	189.9512517
-0.819000018	44.37941864	85.61514999	188.853395
-0.818000018	44.07755482	85.00647817	187.7652144
-0.817000018	43.77889688	84.40354348	186.6866168
-0.816000018	43.48340599	83.80635708	185.6175089
-0.815000018	43.1910433	83.21493011	184.5577973
-0.814000019	42.90176997	82.62927371	183.5073889
-0.813000019	42.61554717	82.04939904	182.4661903
-0.812000019	42.33233605	81.47531722	181.4341084
-0.811000019	42.05209778	80.90703942	180.4110498
-0.810000019	41.7747935	80.34457678	179.3969212
-0.809000019	41.50038439	79.78794043	178.3916295
-0.808000019	41.2288316	79.23714153	177.3950814
-0.807000019	40.96009628	78.69219123	176.4071835
-0.806000019	40.69413961	78.15310066	175.4278427
-0.805000019	40.43092273	77.61988097	174.4569657
-0.80400002	40.17040681	77.09254331	173.4944591
-0.80300002	39.91255301	76.57109883	172.5402298
-0.80200002	39.65732249	76.05555866	171.5941845
-0.80100002	39.40467639	75.54593396	170.6562299
-0.80000002	39.1545759	75.04223587	169.7262727
-0.79900002	38.90698518	74.54446449	168.8042253
-0.79800002	38.66188051	74.05257573	167.8900219
-0.79700002	38.41924118	73.56651448	166.9836023
-0.79600002	38.17904649	73.0862256	166.0849065
-0.79500002	37.94127573	72.61165397	165.1938742
-0.794000021	37.70590819	72.14274445	164.3104454
-0.793000021	37.47292318	71.67944193	163.4345598
-0.792000021	37.24229998	71.22169126	162.5661572
-0.791000021	37.01401789	70.76943733	161.7051776
-0.790000021	36.78805621	70.32262501	160.8515608
-0.789000021	36.56439422	69.88119916	160.0052466
-0.788000021	36.34301123	69.44510466	159.1661748
-0.787000021	36.12388652	69.01428639	158.3342854
-0.786000021	35.9069994	68.58868921	157.5095181
-0.785000021	35.69232915	68.168258	156.6918127
-0.784000022	35.47985507	67.75293763	155.8811092
-0.783000022	35.26955646	67.34267297	155.0773474
-0.782000022	35.06141261	66.9374089	154.2804671
-0.781000022	34.85540281	66.53709028	153.4904081
-0.780000022	34.65150636	66.14166199	152.7071103
-0.779000022	34.44970255	65.7510689	151.9305136
-0.778000022	34.24997068	65.36525588	151.1605577
-0.777000022	34.05229005	64.98416781	150.3971826
-0.776000022	33.85663994	64.60774955	149.640328
-0.775000022	33.66299965	64.23594598	148.8899339
-0.774000023	33.47134848	63.86870198	148.1459399
-0.773000023	33.28166571	63.50596241	147.4082861
-0.772000023	33.09393065	63.14767214	146.6769122
-0.771000023	32.90812259	62.79377606	145.9517581
-0.770000023	32.72422083	62.44421902	145.2327636
-0.769000023	32.54220465	62.09894591	144.5198686
-0.768000023	32.36205335	61.75790159	143.8130128
-0.767000023	32.18374623	61.42103093	143.1121363
-0.766000023	32.00726259	61.08827882	142.4171787
-0.765000023	31.8325817	60.75959012	141.7280799
-0.764000024	31.65968288	60.4349097	141.0447798
-0.763000024	31.48854542	60.11418244	140.3672182
-0.762000024	31.3191486	59.7973532	139.695335
-0.761000024	31.15147172	59.48436687	139.02907
-0.760000024	30.98549409	59.17516831	138.368363
-0.759000024	30.82119498	58.86970239	137.7131539
-0.758000024	30.65855371	58.56791399	137.0633825
-0.757000024	30.49754955	58.26974798	136.4189887
-0.756000024	30.33816181	57.97514923	135.7799124
-0.755000024	30.18036978	57.68406261	135.1460932
-0.754000025	30.02415276	57.396433	134.5174712
-0.753000025	29.86949004	57.11220527	133.8939861
-0.752000025	29.71636091	56.83132428	133.2755778
-0.751000025	29.56474467	56.55373492	132.6621861
-0.750000025	29.41462061	56.27938205	132.0537509
-0.749000025	29.26596803	56.00821055	131.4502119
-0.748000025	29.11876622	55.74016529	130.8515092
-0.747000025	28.97299447	55.47519114	130.2575824
-0.746000025	28.82863209	55.21323297	129.6683715
-0.745000025	28.68565837	54.95423566	129.0838162
-0.744000026	28.54405259	54.69814408	128.5038565
-0.743000026	28.40379405	54.44490309	127.9284321
-0.742000026	28.26486206	54.19445758	127.3574829
-0.741000026	28.1272359	53.94675241	126.7909488
-0.740000026	27.99089487	53.70173246	126.2287695
-0.739000026	27.85581825	53.4593426	125.670885
-0.738000026	27.72198536	53.2195277	125.1172351
-0.737000026	27.58937548	52.98223263	124.5677596
-0.736000026	27.4579679	52.74740226	124.0223983
-0.735000026	27.32774192	52.51498148	123.4810912
-0.734000027	27.19867683	52.28491514	122.9437779
-0.733000027	27.07075194	52.05714813	122.4103985
-0.732000027	26.94394653	51.83162531	121.8808927
-0.731000027	26.81823989	51.60829155	121.3552004
-0.730000027	26.69361133	51.38709174	120.8332614
-0.729000027	26.57004014	51.16797073	120.3150155
-0.728000027	26.4475056	50.95087341	119.8004026
-0.727000027	26.32598703	50.73574464	119.2893626
-0.726000027	26.2054637	50.5225293	118.7818353
-0.725000027	26.08591492	50.31117226	118.2777605
-0.724000028	25.96731997	50.1016184	117.777078
-0.723000028	25.84965816	49.89381257	117.2797278
-0.722000028	25.73290878	49.68769966	116.7856496
-0.721000028	25.61705112	49.48322454	116.2947833
-0.720000028	25.50206448	49.28033209	115.8070687
-0.719000028	25.38792815	49.07896716	115.3224457
-0.718000028	25.27462143	48.87907464	114.8408542
-0.717000028	25.1621236	48.68059939	114.3622339
-0.716000028	25.05041397	48.4834863	113.8865247
-0.715000028	24.93947184	48.28768022	113.4136665
-0.714000029	24.82927648	48.09312605	112.943599
-0.713000029	24.7198072	47.89976863	112.4762622
-0.712000029	24.6110433	47.70755286	112.0115958
-0.711000029	24.50296406	47.51642359	111.5495398
-0.710000029	24.39554879	47.32632571	111.0900339
-0.709000029	24.28877677	47.13720408	110.6330181
-0.708000029	24.1826273	46.94900358	110.1784321
-0.707000029	24.07707968	46.76166908	109.7262157
-0.706000029	23.97211319	46.57514545	109.2763089
-0.705000029	23.86770715	46.38937756	108.8286515
-0.70400003	23.76384083	46.20431029	108.3831833
-0.70300003	23.66049353	46.01988851	107.9398441
-0.70200003	23.55764455	45.83605709	107.4985738
-0.70100003	23.45527318	45.6527609	107.0593123
-0.70000003	23.35335872	45.46994481	106.6219994
-0.69900003	23.25188374	45.28756339	106.1865839
-0.69800003	23.15084392	45.10560997	105.7530507
-0.69700003	23.05023823	44.92408756	105.3213937
-0.69600003	22.95006564	44.74299919	104.8916069
-0.69500003	22.8503251	44.56234788	104.4636841
-0.694000031	22.75101559	44.38213664	104.0376192
-0.693000031	22.65213607	44.20236849	103.6134061
-0.692000031	22.55368549	44.02304647	103.1910387
-0.691000031	22.45566283	43.84417358	102.770511
-0.690000031	22.35806705	43.66575284	102.3518167
-0.689000031	22.26089712	43.48778729	101.9349499
-0.688000031	22.16415199	43.31027993	101.5199044
-0.687000031	22.06783064	43.13323379	101.1066741
-0.686000031	21.97193202	42.95665188	100.695253
-0.685000031	21.87645511	42.78053724	100.2856348
-0.684000032	21.78139887	42.60489287	99.87781352
-0.683000032	21.68676225	42.4297218	99.47178307
-0.682000032	21.59254423	42.25502705	99.06753733
-0.681000032	21.49874377	42.08081164	98.66507019
-0.680000032	21.40535984	41.90707858	98.26437556
-0.679000032	21.31239139	41.73383091	97.86544733
-0.678000032	21.2198374	41.56107163	97.46827941
-0.677000032	21.12769682	41.38880378	97.07286569
-0.676000032	21.03596863	41.21703036	96.67920007
-0.675000032	20.94465178	41.0457544	96.28727645
-0.674000033	20.85374524	40.87497893	95.89708874
-0.673000033	20.76324798	40.70470695	95.50863082
-0.672000033	20.67315896	40.5349415	95.1218966
-0.671000033	20.58347714	40.36568558	94.73687997
-0.670000033	20.49420149	40.19694223	94.35357485
-0.669000033	20.40533098	40.02871445	93.97197511
-0.668000033	20.31686456	39.86100528	93.59207468
-0.667000033	20.2288012	39.69381773	93.21386743
-0.666000033	20.14113987	39.52715482	92.83734728
-0.665000033	20.05387953	39.36101957	92.46250812
-0.664000034	19.96701914	39.19541501	92.08934385
-0.663000034	19.88055767	39.03034414	91.71784837
-0.662000034	19.79449409	38.86581	91.34801558
-0.661000034	19.70882735	38.7018156	90.97983937
-0.660000034	19.62355643	38.53836397	90.61331365
-0.659000034	19.53868029	38.37545811	90.24843232
-0.658000034	19.45419788	38.21310106	89.88518927
-0.657000034	19.37010818	38.05129584	89.5235784
-0.656000034	19.28641015	37.89004545	89.16359362
-0.655000034	19.20310276	37.72935293	88.80522882
-0.654000035	19.12018497	37.5692213	88.4484779
-0.653000035	19.03765573	37.40965357	88.09333476
-0.652000035	18.95551403	37.25065276	87.7397933
-0.651000035	18.87375882	37.0922219	87.38784742
-0.650000035	18.79238906	36.934364	87.03749101
-0.649000035	18.71140373	36.77708209	86.68871798
-0.648000035	18.63080178	36.62037918	86.34152222
-0.647000035	18.55058219	36.4642583	85.99589764
-0.646000035	18.4707439	36.30872246	85.65183813
-0.645000035	18.3912859	36.15377469	85.30933759
-0.644000036	18.31220713	35.99941801	84.96838993
-0.643000036	18.23350658	35.84565543	84.62898903
-0.642000036	18.1551832	35.69248997	84.29112881
-0.641000036	18.07723595	35.53992467	83.95480315
-0.640000036	17.99966381	35.38796253	83.62000596
-0.639000036	17.92246573	35.23660658	83.28673113
-0.638000036	17.84564068	35.08585983	82.95497257
-0.637000036	17.76918762	34.93572531	82.62472418
-0.636000036	17.69310552	34.78620604	82.29597985
-0.635000036	17.61739335	34.63730504	81.96873348
-0.634000037	17.54205006	34.48902532	81.64297897
-0.633000037	17.46707462	34.34136991	81.31871022
-0.632000037	17.392466	34.19434183	80.99592113
-0.631000037	17.31822316	34.0479441	80.6746056
-0.630000037	17.24434507	33.90217974	80.35475753
-0.629000037	17.17083068	33.75705177	80.03637082
-0.628000037	17.09767897	33.6125632	79.71943936
-0.627000037	17.0248889	33.46871707	79.40395705
-0.626000037	16.95245943	33.32551638	79.0899178
-0.625000037	16.88038953	33.18296417	78.77731551
-0.624000038	16.80867815	33.04106344	78.46614406
-0.623000038	16.73732428	32.89981723	78.15639736
-0.622000038	16.66632686	32.75922854	77.84806932
-0.621000038	16.59568487	32.6193004	77.54115382
-0.620000038	16.52539727	32.48003584	77.23564477
-0.619000038	16.45546302	32.34143787	76.93153607
-0.618000038	16.38588109	32.2035095	76.62882162
-0.617000038	16.31665044	32.06625377	76.32749531
-0.616000038	16.24777003	31.92967369	76.02755104
-0.615000038	16.17923884	31.79377228	75.72898272
-0.614000039	16.11105583	31.65855256	75.43178424
-0.613000039	16.04321995	31.52401756	75.1359495
-0.612000039	15.97573018	31.39017028	74.8414724
-0.611000039	15.90858548	31.25701376	74.54834684
-0.610000039	15.84178481	31.12455102	74.25656672
-0.609000039	15.77532714	30.99278506	73.96612593
-0.608000039	15.70921143	30.86171892	73.67701839
-0.607000039	15.64343665	30.73135561	73.38923797
-0.606000039	15.57800175	30.60169815	73.1027786
-0.605000039	15.51290572	30.47274957	72.81763415
-0.60400004	15.4481475	30.34451288	72.53379854
-0.60300004	15.38372607	30.21699111	72.25126566
-0.60200004	15.31964038	30.09018727	71.97002941
-0.60100004	15.25588941	29.96410438	71.69008369
-0.60000004	15.19247211	29.83874547	71.4114224
-0.59900004	15.12938731	29.71411223	71.13403934
-0.59800004	15.06663319	29.59020106	70.85792788
-0.59700004	15.00420779	29.46700706	70.58308133
-0.59600004	14.94210917	29.34452529	70.30949296
-0.59500004	14.88033535	29.22275084	70.03715606
-0.594000041	14.8188844	29.10167879	69.76606392
-0.593000041	14.75775434	28.98130423	69.49620982
-0.592000041	14.69694322	28.86162223	69.22758704
-0.591000041	14.63644909	28.74262787	68.96018888
-0.590000041	14.57626998	28.62431623	68.69400861
-0.589000041	14.51640394	28.50668241	68.42903953
-0.588000041	14.45684902	28.38972147	68.16527491
-0.587000041	14.39760324	28.2734285	67.90270805
-0.586000041	14.33866467	28.15779858	67.64133223
-0.585000041	14.28003134	28.04282679	67.38114074
-0.584000042	14.22170128	27.92850821	67.12212686
-0.583000042	14.16367256	27.81483793	66.86428387
-0.582000042	14.1059432	27.70181102	66.60760506
-0.581000042	14.04851125	27.58942257	66.35208372
-0.580000042	13.99137476	27.47766765	66.09771314
-0.579000042	13.93453177	27.36654135	65.84448659
-0.578000042	13.87798031	27.25603875	65.59239737
-0.577000042	13.82171843	27.14615493	65.34143876
-0.576000042	13.76574418	27.03688498	65.09160404
-0.575000042	13.7100556	26.92822396	64.8428865
-0.574000043	13.65465073	26.82016697	64.59527943
-0.573000043	13.59952761	26.71270908	64.34877611
-0.572000043	13.54468428	26.60584538	64.10336983
-0.571000043	13.4901188	26.49957095	63.85905387
-0.570000043	13.43582919	26.39388086	63.61582152
-0.569000043	13.38181351	26.28877021	63.37366606
-0.568000043	13.3280698	26.18423406	63.13258078
-0.567000043	13.27459609	26.08026751	62.89255897
-0.566000043	13.22139044	25.97686563	62.65359391
-0.565000043	13.16845088	25.8740235	62.41567888
-0.564000044	13.11577546	25.77173621	62.17880718
-0.563000044	13.06336222	25.66999884	61.94297208
-0.562000044	13.01120921	25.56880646	61.70816687
-0.561000044	12.95931446	25.46815416	61.47438485
-0.560000044	12.90767601	25.36803702	61.24161928
-0.559000044	12.85629192	25.26845013	61.00986347
-0.558000044	12.80516022	25.16938855	60.77911069
-0.557000044	12.75427896	25.07084738	60.54935423
-0.556000044	12.70364618	24.97282169	60.32058738
-0.555000044	12.65325992	24.87530657	60.09280342
-0.554000045	12.60311823	24.77829709	59.86599564
-0.553000045	12.55321914	24.68178834	59.64015731
-0.552000045	12.50356071	24.5857754	59.41528174
-0.551000045	12.45414096	24.49025335	59.1913622
-0.550000045	12.40495796	24.39521728	58.96839198
-0.549000045	12.35600973	24.30066225	58.74636436
-0.548000045	12.30729432	24.20658336	58.52527263
-0.547000045	12.25880978	24.11297568	58.30511008
-0.546000045	12.21055414	24.0198343	58.08586999
-0.545000045	12.16252546	23.9271543	57.86754565
-0.544000046	12.11472176	23.83493075	57.65013034
-0.543000046	12.0671411	23.74315874	57.43361735
-0.542000046	12.01978152	23.65183336	57.21799996
-0.541000046	11.97264106	23.56094967	57.00327146
-0.540000046	11.92571776	23.47050277	56.78942513
-0.539000046	11.87900967	23.38048773	56.57645427
-0.538000046	11.83251483	23.29089964	56.36435215
-0.537000046	11.78623128	23.20173357	56.15311206
-0.536000046	11.74015706	23.11298461	55.94272728
-0.535000046	11.69429022	23.02464784	55.73319111
-0.534000047	11.6486288	22.93671834	55.52449683
-0.533000047	11.60317084	22.84919119	55.31663772
-0.532000047	11.55791439	22.76206147	55.10960707
-0.531000047	11.51285748	22.67532426	54.90339816
-0.530000047	11.46799817	22.58897465	54.69800428
-0.529000047	11.42333449	22.50300771	54.49341872
-0.528000047	11.37886448	22.41741853	54.28963476
-0.527000047	11.3345862	22.33220219	54.08664569
-0.526000047	11.29049767	22.24735377	53.88444479
-0.525000047	11.24659695	22.16286834	53.68302534
-0.524000048	11.20288208	22.078741	53.48238064
-0.523000048	11.15935109	21.99496682	53.28250397
-0.522000048	11.11600204	21.91154088	53.08338861
-0.521000048	11.07283297	21.82845827	52.88502785
-0.520000048	11.02984191	21.74571406	52.68741497
-0.519000048	10.98702691	21.66330334	52.49054327
-0.518000048	10.94438602	21.58122119	52.29440602
-0.517000048	10.90191727	21.49946269	52.09899652
-0.516000048	10.85961871	21.41802292	51.90430804
-0.515000048	10.81748839	21.33689695	51.71033387
-0.514000049	10.77552433	21.25607989	51.5170673
-0.513000049	10.7337246	21.17556679	51.32450162
-0.512000049	10.69208722	21.09535275	51.13263011
-0.511000049	10.65061025	21.01543285	50.94144605
-0.510000049	10.60929172	20.93580216	50.75094273
-0.509000049	10.56812968	20.85645577	50.56111344
-0.508000049	10.52712218	20.77738876	50.37195146
-0.507000049	10.48626724	20.69859621	50.18345007
-0.506000049	10.44556292	20.62007321	49.99560257
-0.505000049	10.40500726	20.54181482	49.80840224
-0.50400005	10.36459831	20.46381614	49.62184236
-0.50300005	10.32433409	20.38607225	49.43591622
-0.50200005	10.28421267	20.30857822	49.25061711
-0.50100005	10.24423207	20.23132914	49.0659383
-0.50000005	10.20439035	20.15432009	48.8818731
-0.49900005	10.16468579	20.07754688	48.69841555
-0.49800005	10.12511771	20.0010083	48.51556284
-0.49700005	10.08568567	19.92470384	48.33331293
-0.49600005	10.04638921	19.84863303	48.15166379
-0.49500005	10.00722791	19.77279537	47.97061336
-0.494000051	9.968201324	19.69719037	47.79015961
-0.493000051	9.929309007	19.62181754	47.6103005
-0.492000051	9.89055052	19.5466764	47.43103398
-0.491000051	9.851925422	19.47176645	47.25235802
-0.490000051	9.813433274	19.3970872	47.07427058
-0.489000051	9.775073634	19.32263817	46.89676961
-0.488000051	9.736846061	19.24841887	46.71985308
-0.487000051	9.698750115	19.1744288	46.54351895
-0.486000051	9.660785356	19.10066747	46.36776517
-0.485000051	9.622951341	19.02713441	46.1925897
-0.484000052	9.585247632	18.95382911	46.0179905
-0.483000052	9.547673786	18.88075109	45.84396554
-0.482000052	9.510229364	18.80789985	45.67051277
-0.481000052	9.472913924	18.73527492	45.49763015
-0.480000052	9.435727026	18.66287579	45.32531564
-0.479000052	9.39866823	18.59070199	45.1535672
-0.478000052	9.361737093	18.51875301	44.98238279
-0.477000052	9.324933177	18.44702838	44.81176037
-0.476000052	9.288256039	18.37552759	44.64169789
-0.475000052	9.25170524	18.30425017	44.47219333
-0.474000053	9.215280338	18.23319562	44.30324463
-0.473000053	9.178980893	18.16236346	44.13484976
-0.472000053	9.142806465	18.09175318	43.96700668
-0.471000053	9.106756611	18.02136431	43.79971334
-0.470000053	9.070830893	17.95119636	43.63296771
-0.469000053	9.035028868	17.88124883	43.46676774
-0.468000053	8.999350097	17.81152124	43.3011114
-0.467000053	8.963794138	17.74201309	43.13599664
-0.466000053	8.928360551	17.6727239	42.97142142
-0.465000053	8.893048896	17.60365317	42.80738371
-0.464000054	8.85785873	17.53480043	42.64388146
-0.463000054	8.822789615	17.46616517	42.48091263
-0.462000054	8.787841108	17.39774691	42.31847518
-0.461000054	8.75301277	17.32954516	42.15656707
-0.460000054	8.71830416	17.26155942	41.99518626
-0.459000054	8.683714836	17.19378922	41.83433071
-0.458000054	8.649244358	17.12623406	41.67399838
-0.457000054	8.614892286	17.05889345	41.51418722
-0.456000054	8.580658179	16.9917669	41.35489521
-0.455000054	8.546541596	16.92485393	41.19612029
-0.454000055	8.512542096	16.85815403	41.03786042
-0.453000055	8.478659238	16.79166673	40.88011358
-0.452000055	8.444892583	16.72539154	40.72287771
-0.451000055	8.411241688	16.65932795	40.56615077
-0.450000055	8.377706114	16.5934755	40.40993073
-0.449000055	8.34428542	16.52783367	40.25421554
-0.448000055	8.310979165	16.462402	40.09900316
-0.447000055	8.277786908	16.39717998	39.94429156
-0.446000055	8.244708209	16.33216712	39.79007869
-0.445000055	8.211742627	16.26736295	39.63636251
-0.444000056	8.178889721	16.20276696	39.48314098
-0.443000056	8.14614905	16.13837867	39.33041206
-0.442000056	8.113520174	16.07419759	39.17817371
-0.441000056	8.081002653	16.01022322	39.0264239
-0.440000056	8.048596044	15.94645509	38.87516057
-0.439000056	8.016299908	15.8828927	38.72438168
-0.438000056	7.984113804	15.81953556	38.57408521
-0.437000056	7.952037292	15.75638318	38.4242691
-0.436000056	7.920069929	15.69343507	38.27493132
-0.435000056	7.888211277	15.63069074	38.12606983
-0.434000057	7.856460893	15.56814971	37.97768258
-0.433000057	7.824818338	15.50581148	37.82976753
-0.432000057	7.793283171	15.44367557	37.68232265
-0.431000057	7.76185495	15.38174148	37.5353459
-0.430000057	7.730533236	15.32000872	37.38883523
-0.429000057	7.699317587	15.25847681	37.2427886
-0.428000057	7.668207563	15.19714526	37.09720397
-0.427000057	7.637202723	15.13601357	36.9520793
-0.426000057	7.606302626	15.07508126	36.80741256
-0.425000057	7.575506832	15.01434784	36.66320169
-0.424000058	7.5448149	14.95381281	36.51944467
-0.423000058	7.514226389	14.89347569	36.37613944
-0.422000058	7.483740859	14.833336	36.23328397
-0.421000058	7.453357868	14.77339323	36.09087623
-0.420000058	7.423076976	14.7136469	35.94891416
-0.419000058	7.392897743	14.65409653	35.80739572
-0.418000058	7.362819728	14.59474161	35.66631889
-0.417000058	7.332842489	14.53558167	35.52568161
-0.416000058	7.302965587	14.4766162	35.38548184
-0.415000058	7.27318858	14.41784473	35.24571755
-0.414000059	7.243511028	14.35926677	35.1063867
-0.413000059	7.21393249	14.30088182	34.96748723
-0.412000059	7.184452525	14.24268939	34.82901713
-0.411000059	7.155070693	14.18468899	34.69097433
-0.410000059	7.125786553	14.12688015	34.55335681
-0.409000059	7.096599664	14.06926235	34.41616252
-0.408000059	7.067509586	14.01183513	34.27938942
-0.407000059	7.038515878	13.95459798	34.14303547
-0.406000059	7.009618098	13.89755042	34.00709863
-0.405000059	6.980815807	13.84069195	33.87157686
-0.40400006	6.952108564	13.7840221	33.73646812
-0.40300006	6.923495928	13.72754036	33.60177036
-0.40200006	6.894977458	13.67124625	33.46748156
-0.40100006	6.866552713	13.61513928	33.33359966
-0.40000006	6.838221253	13.55921897	33.20012263
-0.39900006	6.80998265	13.50348476	33.06704852
-0.39800006	6.781836524	13.44793592	32.93437577
-0.39700006	6.753782507	13.39257167	32.80210291
-0.39600006	6.725820234	13.33739121	32.67022847
-0.39500006	6.697949336	13.28239375	32.53875098
-0.394000061	6.670169448	13.2275785	32.40766897
-0.393000061	6.642480201	13.17294468	32.27698098
-0.392000061	6.614881229	13.11849149	32.14668554
-0.391000061	6.587372165	13.06421814	32.01678118
-0.390000061	6.559952641	13.01012385	31.88726642
-0.389000061	6.532622291	12.95620782	31.75813981
-0.388000061	6.505380748	12.90246927	31.62939987
-0.387000061	6.478227644	12.84890741	31.50104513
-0.386000061	6.451162613	12.79552143	31.37307413
-0.385000061	6.424185287	12.74231057	31.2454854
-0.384000062	6.3972953	12.68927402	31.11827747
-0.383000062	6.370492284	12.636411	30.99144887
-0.382000062	6.343775873	12.58372071	30.86499813
-0.381000062	6.317145698	12.53120237	30.73892378
-0.380000062	6.290601394	12.47885519	30.61322436
-0.379000062	6.264142593	12.42667838	30.48789839
-0.378000062	6.237768928	12.37467115	30.36294442
-0.377000062	6.211480033	12.32283271	30.23836096
-0.376000062	6.185275539	12.27116226	30.11414656
-0.375000062	6.159155081	12.21965903	29.99029974
-0.374000063	6.13311829	12.16832221	29.86681903
-0.373000063	6.1071648	12.11715103	29.74370297
-0.372000063	6.081294245	12.06614468	29.62095008
-0.371000063	6.055506256	12.01530239	29.49855891
-0.370000063	6.029800466	11.96462336	29.37652797
-0.369000063	6.00417651	11.9141068	29.25485581
-0.368000063	5.978634019	11.86375192	29.13354095
-0.367000063	5.953172627	11.81355794	29.01258193
-0.366000063	5.927791967	11.76352406	28.89197727
-0.365000063	5.902491671	11.71364949	28.77172551
-0.364000064	5.877271373	11.66393344	28.65182519
-0.363000064	5.852130705	11.61437513	28.53227482
-0.362000064	5.8270693	11.56497377	28.41307294
-0.361000064	5.802086792	11.51572856	28.29421809
-0.360000064	5.777182813	11.46663871	28.1757088
-0.359000064	5.752356997	11.41770344	28.05754359
-0.358000064	5.727608976	11.36892196	27.939721
-0.357000064	5.702938383	11.32029347	27.82223957
-0.356000064	5.678344851	11.27181718	27.70509781
-0.355000064	5.653828013	11.22349232	27.58829427
-0.354000065	5.629387502	11.17531808	27.47182747
-0.353000065	5.605022952	11.12729368	27.35569595
-0.352000065	5.580733994	11.07941833	27.23989824
-0.351000065	5.556520262	11.03169124	27.12443287
-0.350000065	5.532381389	10.98411161	27.00929836
-0.349000065	5.508317008	10.93667867	26.89449327
-0.348000065	5.484326752	10.88939161	26.7800161
-0.347000065	5.460410254	10.84224966	26.6658654
-0.346000065	5.436567146	10.79525201	26.5520397
-0.345000065	5.412797062	10.74839788	26.43853753
-0.344000066	5.389099634	10.70168649	26.32535741
-0.343000066	5.365474496	10.65511704	26.21249789
-0.342000066	5.341921281	10.60868874	26.0999575
-0.341000066	5.318439621	10.5624008	25.98773475
-0.340000066	5.29502915	10.51625243	25.8758282
-0.339000066	5.2716895	10.47024285	25.76423636
-0.338000066	5.248420304	10.42437126	25.65295777
-0.337000066	5.225221195	10.37863687	25.54199097
-0.336000066	5.202091807	10.3330389	25.43133447
-0.335000066	5.179031772	10.28757655	25.32098682
-0.334000067	5.156040724	10.24224903	25.21094655
-0.333000067	5.133118294	10.19705556	25.10121218
-0.332000067	5.110264116	10.15199535	24.99178225
-0.331000067	5.087477824	10.1070676	24.88265529
-0.330000067	5.064759049	10.06227153	24.77382983
-0.329000067	5.042107425	10.01760634	24.66530441
-0.328000067	5.019522586	9.973071254	24.55707755
-0.327000067	4.997004163	9.928665472	24.44914779
-0.326000067	4.97455179	9.884388208	24.34151365
-0.325000067	4.952165099	9.840238672	24.23417368
-0.324000068	4.929843725	9.796216074	24.1271264
-0.323000068	4.907587299	9.752319625	24.02037033
-0.322000068	4.885395454	9.708548535	23.91390403
-0.321000068	4.863267825	9.664902014	23.807726
-0.320000068	4.841204042	9.621379272	23.7018348
-0.319000068	4.819203741	9.577979521	23.59622894
-0.318000068	4.797266552	9.534701971	23.49090697
-0.317000068	4.77539211	9.491545831	23.3858674
-0.316000068	4.753580048	9.448510312	23.28110878
-0.315000068	4.731829998	9.405594625	23.17662964
-0.314000069	4.710141593	9.36279798	23.0724285
-0.313000069	4.688514466	9.320119587	22.96850389
-0.312000069	4.66694825	9.277558657	22.86485436
-0.311000069	4.645442579	9.2351144	22.76147843
-0.310000069	4.623997084	9.192786026	22.65837463
-0.309000069	4.6026114	9.150572746	22.55554149
-0.308000069	4.581285159	9.10847377	22.45297755
-0.307000069	4.560017993	9.066488309	22.35068134
-0.306000069	4.538809537	9.024615572	22.24865138
-0.305000069	4.517659422	8.982854771	22.14688622
-0.30400007	4.496567282	8.941205115	22.04538437
-0.30300007	4.47553275	8.899665815	21.94414438
-0.30200007	4.454555459	8.858236081	21.84316478
-0.30100007	4.433635041	8.816915125	21.74244409
-0.30000007	4.41277113	8.775702155	21.64198085
-0.29900007	4.391963392	8.734596464	21.5417737
-0.29800007	4.371211623	8.693597672	21.44182178
-0.29700007	4.350515656	8.65270548	21.34212432
-0.29600007	4.32987532	8.611919589	21.24268057
-0.29500007	4.309290447	8.5712397	21.14348978
-0.294000071	4.288760866	8.530665515	21.04455117
-0.293000071	4.268286409	8.490196736	20.945864
-0.292000071	4.247866906	8.449833062	20.84742752
-0.291000071	4.227502188	8.409574196	20.74924095
-0.290000071	4.207192085	8.369419839	20.65130355
-0.289000071	4.186936429	8.329369692	20.55361456
-0.288000071	4.166735049	8.289423456	20.45617322
-0.287000071	4.146587777	8.249580833	20.35897878
-0.286000071	4.126494443	8.209841523	20.26203047
-0.285000071	4.106454878	8.170205229	20.16532754
-0.284000072	4.086468913	8.130671652	20.06886924
-0.283000072	4.066536377	8.091240492	19.9726548
-0.282000072	4.046657103	8.051911451	19.87668347
-0.281000072	4.02683092	8.01268423	19.78095449
-0.280000072	4.007057659	7.973558531	19.68546711
-0.279000072	3.987337151	7.934534055	19.59022056
-0.278000072	3.967669226	7.895610502	19.4952141
-0.277000072	3.948053716	7.856787575	19.40044696
-0.276000072	3.92849045	7.818064975	19.30591839
-0.275000072	3.90897926	7.779442403	19.21162762
-0.274000073	3.889519975	7.740919559	19.11757391
-0.273000073	3.870112428	7.702496146	19.02375649
-0.272000073	3.850756448	7.664171865	18.93017462
-0.271000073	3.831451866	7.625946417	18.83682752
-0.270000073	3.812198513	7.587819503	18.74371445
-0.269000073	3.79299622	7.549790825	18.65083464
-0.268000073	3.773844816	7.511860083	18.55818735
-0.267000073	3.754744133	7.47402698	18.46577181
-0.266000073	3.735694002	7.436291215	18.37358726
-0.265000073	3.716694253	7.398652492	18.28163295
-0.264000074	3.697744716	7.36111051	18.18990813
-0.263000074	3.678845223	7.323664971	18.09841203
-0.262000074	3.659995604	7.286315577	18.0071439
-0.261000074	3.64119569	7.249062029	17.91610297
-0.260000074	3.622445311	7.211904027	17.82528851
-0.259000074	3.603744298	7.174841274	17.73469973
-0.258000074	3.585092481	7.13787347	17.6443359
-0.257000074	3.566489692	7.101000317	17.55419625
-0.256000074	3.547935762	7.064221516	17.46428003
-0.255000074	3.529430519	7.027536769	17.37458647
-0.254000075	3.510973797	6.990945776	17.28511483
-0.253000075	3.492565424	6.954448238	17.19586433
-0.252000075	3.474205232	6.918043858	17.10683424
-0.251000075	3.455893051	6.881732337	17.01802379
-0.250000075	3.437628712	6.845513375	16.92943221
-0.249000075	3.419412046	6.809386674	16.84105877
-0.248000075	3.401242883	6.773351935	16.75290269
-0.247000075	3.383121055	6.73740886	16.66496323
-0.246000075	3.36504639	6.70155715	16.57723962
-0.245000075	3.347018722	6.665796505	16.4897311
-0.244000076	3.329037879	6.630126628	16.40243693
-0.243000076	3.311103693	6.59454722	16.31535634
-0.242000076	3.293215994	6.559057981	16.22848858
-0.241000076	3.275374613	6.523658614	16.14183289
-0.240000076	3.25757938	6.488348819	16.05538851
-0.239000076	3.239830127	6.453128297	15.96915468
-0.238000076	3.222126684	6.417996751	15.88313065
-0.237000076	3.204468882	6.38295388	15.79731567
-0.236000076	3.18685655	6.347999388	15.71170896
-0.235000076	3.169289521	6.313132974	15.62630979
-0.234000077	3.151767624	6.27835434	15.54111738
-0.233000077	3.134290691	6.243663187	15.45613099
-0.232000077	3.116858551	6.209059217	15.37134985
-0.231000077	3.099471036	6.174542131	15.28677321
-0.230000077	3.082127976	6.14011163	15.20240031
-0.229000077	3.064829202	6.105767415	15.1182304
-0.228000077	3.047574545	6.071509188	15.03426272
-0.227000077	3.030363835	6.03733665	14.9504965
-0.226000077	3.013196903	6.003249502	14.866931
-0.225000077	2.996073579	5.969247446	14.78356545
-0.224000078	2.978993695	5.935330182	14.70039911
-0.223000078	2.96195708	5.901497412	14.6174312
-0.222000078	2.944963566	5.867748838	14.53466099
-0.221000078	2.928012983	5.83408416	14.45208769
-0.220000078	2.911105162	5.80050308	14.36971057
-0.219000078	2.894239934	5.7670053	14.28752887
-0.218000078	2.877417129	5.733590519	14.20554182
-0.217000078	2.860636577	5.700258441	14.12374867
-0.216000078	2.84389811	5.667008765	14.04214866
-0.215000078	2.827201558	5.633841193	13.96074104
-0.214000079	2.810546753	5.600755427	13.87952505
-0.213000079	2.793933523	5.567751168	13.79849992
-0.212000079	2.777361701	5.534828116	13.71766492
-0.211000079	2.760831116	5.501985974	13.63701927
-0.210000079	2.7443416	5.469224443	13.55656222
-0.209000079	2.727892983	5.436543223	13.47629301
-0.208000079	2.711485096	5.403942016	13.39621089
-0.207000079	2.69511777	5.371420524	13.3163151
-0.206000079	2.678790834	5.338978448	13.23660488
-0.205000079	2.66250412	5.306615488	13.15707947
-0.20400008	2.646257459	5.274331347	13.07773813
-0.20300008	2.630050681	5.242125725	12.99858008
-0.20200008	2.613883617	5.209998323	12.91960458
-0.20100008	2.597756097	5.177948844	12.84081086
-0.20000008	2.581667952	5.145976988	12.76219818
-0.19900008	2.565619019	5.114082463	12.6837658
-0.19800008	2.549609165	5.082264996	12.60551315
-0.19700008	2.533638262	5.050524323	12.52743967
-0.19600008	2.517706182	5.018860179	12.44954483
-0.19500008	2.501812797	4.987272297	12.37182808
-0.194000081	2.485957979	4.955760414	12.29428886
-0.193000081	2.470141602	4.924324262	12.21692664
-0.192000081	2.454363538	4.892963578	12.13974086
-0.191000081	2.438623659	4.861678095	12.06273098
-0.190000081	2.422921837	4.830467549	11.98589646
-0.189000081	2.407257945	4.799331673	11.90923674
-0.188000081	2.391631856	4.768270202	11.83275128
-0.187000081	2.376043441	4.737282872	11.75643953
-0.186000081	2.360492573	4.706369417	11.68030095
-0.185000081	2.344979125	4.675529571	11.60433499
-0.184000082	2.329502968	4.644763068	11.5285411
-0.183000082	2.314063977	4.614069645	11.45291874
-0.182000082	2.298662022	4.583449034	11.37746736
-0.181000082	2.283296976	4.552900972	11.30218641
-0.180000082	2.267968711	4.522425192	11.22707534
-0.179000082	2.252677101	4.492021429	11.15213362
-0.178000082	2.237422017	4.461689418	11.07736069
-0.177000082	2.222203332	4.431428893	11.002756
-0.176000082	2.207020919	4.401239589	10.92831902
-0.175000082	2.191874649	4.371121241	10.85404918
-0.174000083	2.176764395	4.341073583	10.77994596
-0.173000083	2.161690029	4.31109635	10.70600879
-0.172000083	2.146651425	4.281189276	10.63223714
-0.171000083	2.131648454	4.251352097	10.55863045
-0.170000083	2.116680988	4.221584546	10.48518818
-0.169000083	2.101748901	4.191886359	10.41190979
-0.168000083	2.086852065	4.16225727	10.33879472
-0.167000083	2.071990351	4.132697013	10.26584243
-0.166000083	2.057163633	4.103205324	10.19305238
-0.165000083	2.042371782	4.073781936	10.12042401
-0.164000084	2.027614672	4.044426585	10.04795678
-0.163000084	2.012892175	4.015139006	9.975650149
-0.162000084	1.998204162	3.985918932	9.903503561
-0.161000084	1.983550507	3.956766098	9.831516472
-0.160000084	1.968931082	3.92768024	9.759688338
-0.159000084	1.954345759	3.898661091	9.688018609
-0.158000084	1.939794411	3.869708386	9.616506741
-0.157000084	1.92527691	3.840821861	9.545152186
-0.156000084	1.910793129	3.812001249	9.473954398
-0.155000084	1.89634294	3.783246285	9.40291283
-0.154000085	1.881926215	3.754556704	9.332026936
-0.153000085	1.867542826	3.72593224	9.261296168
-0.152000085	1.853192647	3.697372629	9.19071998
-0.151000085	1.83887555	3.668877604	9.120297826
-0.150000085	1.824591406	3.6404469	9.050029159
-0.149000085	1.810340093	3.612080266	8.979913444
-0.148000085	1.796121502	3.583777503	8.909950192
-0.147000085	1.781935529	3.555538426	8.840138928
-0.146000085	1.767782069	3.527362851	8.770479175
-0.145000085	1.753661017	3.499250592	8.700970457
-0.144000086	1.73957227	3.471201464	8.631612298
-0.143000086	1.725515723	3.443215283	8.56240422
-0.142000086	1.711491271	3.415291864	8.493345748
-0.141000086	1.697498811	3.387431022	8.424436405
-0.140000086	1.683538237	3.359632573	8.355675715
-0.139000086	1.669609445	3.33189633	8.287063202
-0.138000086	1.655712331	3.30422211	8.218598389
-0.137000086	1.641846791	3.276609727	8.150280799
-0.136000086	1.62801272	3.249058997	8.082109957
-0.135000086	1.614210014	3.221569735	8.014085386
-0.134000087	1.600438567	3.194141755	7.94620661
-0.133000087	1.586698277	3.166774874	7.878473153
-0.132000087	1.572989038	3.139468906	7.810884537
-0.131000087	1.559310745	3.112223666	7.743440287
-0.130000087	1.545663296	3.085038969	7.676139926
-0.129000087	1.532046585	3.057914629	7.608982983
-0.128000087	1.518460512	3.030850449	7.541969007
-0.127000087	1.504904976	3.00384623	7.475097554
-0.126000087	1.491379877	2.976901774	7.408368178
-0.125000087	1.477885115	2.950016882	7.341780433
-0.124000088	1.464420589	2.923191355	7.275333874
-0.123000088	1.450986199	2.896424996	7.209028055
-0.122000088	1.437581844	2.869717605	7.142862533
-0.121000088	1.424207424	2.843068984	7.07683686
-0.120000088	1.410862839	2.816478934	7.010950592
-0.119000088	1.397547988	2.789947257	6.945203283
-0.118000088	1.384262771	2.763473753	6.879594488
-0.117000088	1.371007088	2.737058226	6.814123761
-0.116000088	1.357780837	2.710700475	6.748790658
-0.115000088	1.344583919	2.684400302	6.683594733
-0.114000089	1.331416234	2.658157509	6.61853554
-0.113000089	1.31827768	2.631971898	6.553612634
-0.112000089	1.305168158	2.605843268	6.488825571
-0.111000089	1.292087567	2.579771423	6.424173903
-0.110000089	1.279035807	2.553756163	6.359657187
-0.109000089	1.266012779	2.527797293	6.295274983
-0.108000089	1.25301839	2.501894633	6.231026878
-0.107000089	1.240052549	2.476048005	6.166912468
-0.106000089	1.227115166	2.450257232	6.102931345
-0.105000089	1.214206149	2.424522136	6.039083104
-0.10400009	1.201325406	2.398842541	5.975367339
-0.10300009	1.188472848	2.373218269	5.911783644
-0.10200009	1.175648383	2.347649142	5.848331613
-0.10100009	1.16285192	2.322134984	5.78501084
-0.10000009	1.150083368	2.296675617	5.721820919
-0.09900009	1.137342636	2.271270865	5.658761444
-0.09800009	1.124629632	2.245920548	5.595832009
-0.09700009	1.111944266	2.220624491	5.533032209
-0.09600009	1.099286447	2.195382516	5.470361636
-0.09500009	1.086656084	2.170194446	5.407819886
-0.094000091	1.074053085	2.145060103	5.345406552
-0.093000091	1.06147736	2.119979311	5.283121229
-0.092000091	1.048928818	2.094951891	5.220963509
-0.091000091	1.036407367	2.069977667	5.158932989
-0.090000091	1.023912916	2.045056462	5.09702926
-0.089000091	1.011445376	2.0201881	5.035251923
-0.088000091	0.999004662	1.99537242	4.973600597
-0.087000091	0.98659069	1.970609262	4.912074907
-0.086000091	0.974203377	1.945898466	4.850674478
-0.085000091	0.96184264	1.921239873	4.789398933
-0.084000092	0.949508394	1.896633323	4.728247897
-0.083000092	0.937200557	1.872078658	4.667220996
-0.082000092	0.924919044	1.847575716	4.606317854
-0.081000092	0.912663773	1.823124339	4.545538095
-0.080000092	0.90043466	1.798724367	4.484881344
-0.079000092	0.888231622	1.774375641	4.424347225
-0.078000092	0.876054574	1.750078001	4.363935364
-0.077000092	0.863903433	1.725831287	4.303645385
-0.076000092	0.851778116	1.70163534	4.243476912
-0.075000092	0.83967854	1.677490001	4.183429571
-0.074000093	0.82760462	1.653395109	4.123502985
-0.073000093	0.815556274	1.629350506	4.063696779
-0.072000093	0.803533418	1.605356032	4.004010578
-0.071000093	0.791535967	1.581411527	3.944444007
-0.070000093	0.77956384	1.557516831	3.88499669
-0.069000093	0.767616953	1.533671787	3.825668257
-0.068000093	0.755695229	1.509876243	3.766458357
-0.067000093	0.743798591	1.486130048	3.707366645
-0.066000093	0.731926961	1.462433052	3.648392775
-0.065000093	0.720080264	1.438785105	3.589536403
-0.064000094	0.708258423	1.415186056	3.530797182
-0.063000094	0.69646136	1.391635755	3.472174767
-0.062000094	0.684689	1.368134052	3.413668813
-0.061000094	0.672941264	1.344680795	3.355278975
-0.060000094	0.661218078	1.321275836	3.297004906
-0.059000094	0.649519363	1.297919022	3.238846261
-0.058000094	0.637845043	1.274610205	3.180802696
-0.057000094	0.626195042	1.251349233	3.122873864
-0.056000094	0.614569282	1.228135957	3.06505942
-0.055000094	0.602967688	1.204970225	3.007359018
-0.054000095	0.591390181	1.181851888	2.949772314
-0.053000095	0.579836686	1.158780795	2.892298962
-0.052000095	0.568307125	1.135756795	2.834938616
-0.051000095	0.556801422	1.112779739	2.777690931
-0.050000095	0.5453195	1.089849477	2.720555561
-0.049000095	0.533861284	1.066965858	2.663532166
-0.048000095	0.522426701	1.044128746	2.60662042
-0.047000095	0.511015681	1.021338003	2.549820003
-0.046000095	0.499628154	0.998593492	2.493130594
-0.045000095	0.488264049	0.975895077	2.436551873
-0.044000096	0.476923295	0.95324262	2.380083519
-0.043000096	0.465605821	0.930635986	2.323725212
-0.042000096	0.454311557	0.908075037	2.267476631
-0.041000096	0.443040432	0.885559636	2.211337456
-0.040000096	0.431792375	0.863089647	2.155307366
-0.039000096	0.420567317	0.840664933	2.09938604
-0.038000096	0.409365186	0.818285358	2.043573159
-0.037000096	0.398185911	0.795950783	1.987868401
-0.036000096	0.387029422	0.773661074	1.932271445
-0.035000096	0.375895649	0.751416092	1.876781972
-0.034000097	0.36478452	0.729215702	1.821399661
-0.033000097	0.353695965	0.707059766	1.766124191
-0.032000097	0.342629913	0.684948147	1.710955241
-0.031000097	0.331586294	0.66288071	1.655892492
-0.030000097	0.320565037	0.640857316	1.600935622
-0.029000097	0.309566073	0.618877832	1.546084316
-0.028000097	0.298589334	0.596942127	1.491338279
-0.027000097	0.287634757	0.575050075	1.436697219
-0.026000097	0.276702276	0.553201549	1.382160846
-0.025000097	0.265791826	0.531396419	1.32772887
-0.024000098	0.254903341	0.509634561	1.273400998
-0.023000098	0.244036758	0.487915845	1.219176942
-0.022000098	0.23319201	0.466240145	1.16505641
-0.021000098	0.222369033	0.444607333	1.111039111
-0.020000098	0.211567761	0.423017282	1.057124755
-0.019000098	0.200788129	0.401469865	1.003313051
-0.018000098	0.190030073	0.379964953	0.949603708
-0.017000098	0.179293527	0.35850242	0.895996436
-0.016000098	0.168578426	0.337082138	0.842490943
-0.015000098	0.157884705	0.315703981	0.78908694
-0.014000099	0.147212299	0.294367819	0.735784136
-0.013000099	0.136561142	0.273073527	0.682582239
-0.012000099	0.125931171	0.251820976	0.629480959
-0.011000099	0.115322319	0.23061004	0.576480006
-0.010000099	0.104734521	0.20944059	0.523579088
-0.009000099	0.094167714	0.188312503	0.470777908
-0.008000099	0.083621836	0.167225665	0.418076135
-0.007000099	0.073096829	0.146179967	0.365473431
-0.006000099	0.062592633	0.125175296	0.312969474
-0.005000099	0.052109185	0.104211532	0.260564
-0.0040001	0.041646426	0.083288555	0.208256762
-0.0030001	0.031204293	0.062406241	0.156047512
-0.0020001	0.020782724	0.041564471	0.103936002
-0.0010001	0.010381659	0.020763121	0.051921983
-1.00E-07	1.04E-06	2.07E-06	5.19E-06
