# Supplementary material for: Magnetic field expulsion in optically driven YBa2Cu3O6.48
Source: Nature. 2024 Jul 10;632(8023):75–80. doi: 10.1038/s41586-024-07635-2 (PMC11291272; doi:10.1038/s41586-024-07635-2)
Supplement: Supplementary file 10 — Source Data Extended Data Fig. 5 [file 41586_2024_7635_MOESM10_ESM.csv]

Position (mm)	B/B_ext @T>Tc (thin film)	B/B_ext @T>Tc (thin film) SEM		Position (mm)	B/B_ext @T<Tc (thin film)	B/B_ext @T<Tc (thin film) SEM		Position (mm)	B/B_ext @T>Tc (YBCO6p48)	B/B_ext @T>Tc (YBCO6p48) SEM
0.0725	1.00108334	0.00293887		0.0225	0.763991665	0.00190917		-0.45	0.99198	0.00427
0.0225	0.99830822	0.00208606		-0.0025	0.85549238	0.00157696		-0.42	0.99843	0.0063
-0.0275	0.995643635	0.0017894		-0.0275	0.945657565	0.00124063		-0.4	0.99416	0.00684
-0.0775	0.996997245	0.00136792		-0.0525	1.00274526	0.0012923		-0.37	1.00459	0.00664
-0.1275	1.001124015	0.001242095		-0.0775	1.025849705	0.00120106		-0.35	1.00524	0.00675
-0.1775	0.998592365	0.00169666		-0.1025	1.01926127	0.001013785		-0.32	1.00096	0.0064
				-0.1275	1.008447755	0.001468965		-0.3	1.00101	0.0057
				-0.1525	1.00183227	0.001998175		-0.28	1.00142	0.00511
				-0.1775	1.00104686	0.00518388		-0.25	0.99684	0.00513
								-0.22	1.01281	0.00401
								-0.2	1.00358	0.00349
								-0.17	1.01451	0.00808
								-0.15	1.00757	0.00687
								-0.12	1.01797	0.00889
								-0.1	1.02249	0.00782
								-0.07	1.01242	0.00609
								-0.05	0.99222	0.00692
								-0.02	0.93476	0.00706
								0	0.74876	0.0141
								0.02	0.57071	0.01585
								0.05	0.4706	0.01386
