# Supplementary material for: Magnetic field expulsion in optically driven YBa2Cu3O6.48
Source: Nature. 2024 Jul 10;632(8023):75–80. doi: 10.1038/s41586-024-07635-2 (PMC11291272; doi:10.1038/s41586-024-07635-2)
Supplement: Supplementary file 11 — Source Data Extended Data Fig. 6 [file 41586_2024_7635_MOESM11_ESM.csv]

Position (mm)	pump-induced DeltaB/B_ext	pump-induced DeltaB/B_ext SEM
0.1	0.370412418	0.012001723
0.075	0.378574545	0.012059335
0.05	0.358261859	0.009586628
0.025	0.287086277	0.006597359
0	0.182340318	0.005694684
-0.025	0.080391105	0.007530754
-0.05	0.001572768	0.008290183
-0.075	-0.029615718	0.007352571
-0.1	-0.042744768	0.007861611
-0.125	-0.035250559	0.00841349
-0.15	-0.0296928	0.011831879
-0.175	-0.018900568	0.015215057
