# Supplementary material for: Magnetic field expulsion in optically driven YBa2Cu3O6.48
Source: Nature. 2024 Jul 10;632(8023):75–80. doi: 10.1038/s41586-024-07635-2 (PMC11291272; doi:10.1038/s41586-024-07635-2)
Supplement: Supplementary file 12 — Source Data Extended Data Fig. 7 [file 41586_2024_7635_MOESM12_ESM.csv]

Time delay (ps)	DeltaB (uT) @100K	DeltaB (uT) @100K SEM		Time delay (ps)	DeltaB (uT) @150K	DeltaB (uT) @150K SEM		Time delay (ps)	DeltaB (uT) @200K	DeltaB (uT) @200K SEM		Time delay (ps)	DeltaB (uT) @250K	DeltaB (uT) @250K SEM		Time delay (ps)	DeltaB (uT) @300K	DeltaB (uT) @300K SEM
-2.42731292	0.580868336	0.595396858		-0.697775866	2.152743365	1.285500484		-0.398147292	-1.304636691	1.027819341		-0.298885494	-1.564809	0.97502517		-2.428283187	-0.420427138	0.433271771
-1.933094349	-0.115095888	0.601349147		-0.202218244	0.615351745	1.286103733		0.095611352	0.662691188	0.992951436		0.198178219	-0.641263025	0.924251081		-1.932734259	-0.400171844	0.44103476
-1.43374623	-0.052849529	0.60013542		0.048680121	3.933444675	1.297878156		0.348533973	2.423565637	0.976401412		0.449880126	2.770200959	0.933924277		-1.433525805	0.215646447	0.441229619
-0.93360156	-0.229335193	0.596088801		0.298203993	4.827004197	1.292503357		0.598075039	5.262103448	1.005772071		0.699549674	3.285385576	0.929995803		-0.933840657	-0.680973216	0.392758448
-0.680360255	1.869739572	0.599660709		0.427316439	6.658908706	1.272040733		0.727426093	4.936561017	1.001139771		0.828651368	2.668823932	0.936542122		-0.680096673	0.218609939	0.394524064
-0.432520909	2.250315215	0.606410968		0.550835015	6.538572757	1.296863542		0.850928003	4.929350518	1.034865102		0.95230612	1.74613133	0.949613527		-0.432953125	0.477035892	0.398780584
-0.181294109	4.203735488	0.591580821		0.676526344	8.059928965	1.275508395		0.976412265	4.763301576	0.992737252		1.078023251	2.654299028	0.928983846		-0.181440613	0.599773001	0.396396574
0.068487025	5.510455978	0.591393576		0.80163331	7.767963299	1.279676831		1.101362628	2.712167856	1.015344541		1.202643591	2.935661215	0.957753449		0.068310972	1.064842407	0.392731743
0.318888476	6.70623215	0.603817423		1.04694948	6.544585913	1.271344894		1.347088113	1.963677951	1.018040463		1.447245506	1.413581874	0.923060878		0.319079056	1.908600348	0.39592774
0.568468693	8.968208324	0.599488569		1.298379463	5.411116089	1.288099483		1.598314658	1.925887663	1.010707251		1.699337048	1.016208122	0.939808814		0.569248864	2.160854037	0.395772814
0.818397484	9.177996593	0.598242058		1.547030231	4.603145465	1.290796746		1.84792224	1.273934421	1.013460675		1.948376637	1.138898464	0.958980288		0.819248796	2.714937404	0.402019025
1.06824522	8.740571397	0.611791829		1.797852293	2.829088679	1.277388607		2.098289171	1.249427209	1.008514313		2.198987154	0.131362331	0.929012936		1.06897863	2.230686565	0.398391974
1.318219487	7.226161869	0.600431113		2.297394546	1.089523699	1.264912746		2.596155952	0.556723509	1.015673312		2.695714603	-1.968520877	0.934577404		1.318839068	0.371561589	0.405833102
1.568314504	6.019777198	0.589583334		2.795158486	-0.664550681	1.286611867		3.095155869	0.719914237	1.010265211		3.193939119	0.548030262	0.940711002		1.567641032	1.329355936	0.446852922
1.818122879	4.103043357	0.605471977														1.817712159	0.345387035	0.446767908
2.067790489	1.807333316	0.601455477														2.067659264	-0.337933548	0.444571173
2.566339055	-0.032866094	0.60008171														2.566335395	-0.549961508	0.445770009
3.066071885	0.4540684	0.609994117														3.065121554	0.207799079	0.443265727
3.565938807	-0.878440638	0.593192766														3.565451924	-0.313893841	0.446363131
4.566159433	-0.052950271	0.597347231														4.567524402	-0.069527482	0.444186771
