# Supplementary material for: Magnetic field expulsion in optically driven YBa2Cu3O6.48
Source: Nature. 2024 Jul 10;632(8023):75–80. doi: 10.1038/s41586-024-07635-2 (PMC11291272; doi:10.1038/s41586-024-07635-2)
Supplement: Supplementary file 13 — Source Data Extended Data Fig. 8 [file 41586_2024_7635_MOESM13_ESM.csv]

Position (mm)	DeltaB (uT)	DeltaB (uT) SEM
0.575345324	3.950353945	0.63786915
0.425344751	5.733203787	0.580841829
0.325345324	5.87567526	0.659524779
0.225344942	3.242743597	0.556893633
0.175344751	3.564371217	0.789161204
0.125344561	0.528306416	0.6172333
0.075345324	1.424354466	0.755575701
0.025345133	1.861016861	0.5392002
-0.024655058	1.923274	0.590541157
-0.074655249	0.479159729	0.460013072
-0.174654676	1.688752102	0.55585576
-0.274655058	0.229835712	0.668601499
-0.424654676	-0.135903211	0.569012919
-0.574655249	0.573774681	0.521954397
