# Supplementary material for: Magnetic field expulsion in optically driven YBa2Cu3O6.48
Source: Nature. 2024 Jul 10;632(8023):75–80. doi: 10.1038/s41586-024-07635-2 (PMC11291272; doi:10.1038/s41586-024-07635-2)
Supplement: Supplementary file 14 — Source Data Extended Data Fig. 9 [file 41586_2024_7635_MOESM14_ESM.csv]

Fluence (mJ/cm2)	DeltaB (uT)	DeltaB (uT) SEM
0.464805136	0.258806004	0.344295069
1.394415409	0.54994301	0.345633168
2.324025681	1.401695475	0.345768044
3.486038522	2.712395291	0.352046716
5.112856498	3.215031712	0.346527447
6.739674475	3.948364273	0.342141218
8.59889502	4.580501635	0.341350476
14.40895922	5.417796725	0.342504406
23.24025681	6.463908356	0.347319187
